# Supplementary material for: RNA localization mechanisms transcend cell morphology
Source: eLife. 2023 Mar 3;12:e80040. doi: 10.7554/eLife.80040 (PMC9984196; doi:10.7554/eLife.80040)
Supplement: Figure 1—figure supplement 2—source data 1. — Where targeted insertion is performed (AAVS1 lox) a unique band is observed. When the LoxP cassette is not targeted (Random Lox) we do not observe specific insertion into the AAVS1 site. A no template water control is also included. The ladder used is a 1 kb Plus ladder (NEB N3200). [file elife-80040-fig1-figsupp2-data1.zip]

Archive with 6 entries (5 files):
- figure1-figuresupp2-sourcedata1/
- __MACOSX/._figure1-figuresupp2-sourcedata1
- figure1-figuresupp2-sourcedata1/figure 1-figure supplement 2-source data 1-anno.png
- __MACOSX/figure1-figuresupp2-sourcedata1/._figure 1-figure supplement 2-source data 1-anno.png
- figure1-figuresupp2-sourcedata1/figure 1-figure supplement 2-source data 1.png
- __MACOSX/figure1-figuresupp2-sourcedata1/._figure 1-figure supplement 2-source data 1.png
