# Supplementary material for: RNA localization mechanisms transcend cell morphology
Source: eLife. 2023 Mar 3;12:e80040. doi: 10.7554/eLife.80040 (PMC9984196; doi:10.7554/eLife.80040)
Supplement: Figure 1—figure supplement 4—source data 1. — The ladder is a broad-spectrum protein ladder (Fisher Scientific PI26623). [file elife-80040-fig1-figsupp4-data1.zip]

Archive with 6 entries (5 files):
- figure1-figuresupp4-sourcedata1/
- __MACOSX/._figure1-figuresupp4-sourcedata1
- figure1-figuresupp4-sourcedata1/figure 1-figure supplement 4-source data 1-anno.tiff
- __MACOSX/figure1-figuresupp4-sourcedata1/._figure 1-figure supplement 4-source data 1-anno.tiff
- figure1-figuresupp4-sourcedata1/figure 1-figure supplement 4-source data 1.tif
- __MACOSX/figure1-figuresupp4-sourcedata1/._figure 1-figure supplement 4-source data 1.tif
