# Supplementary material for: RNA localization mechanisms transcend cell morphology
Source: eLife. 2023 Mar 3;12:e80040. doi: 10.7554/eLife.80040 (PMC9984196; doi:10.7554/eLife.80040)
Supplement: Figure 2—figure supplement 5—source data 2. — Total RNA is visualized with 1% Methylene Blue. [file elife-80040-fig2-figsupp5-data2.zip]

Archive with 6 entries (5 files):
- figure2-figuresupp5-sourcedata2/
- __MACOSX/._figure2-figuresupp5-sourcedata2
- figure2-figuresupp5-sourcedata2/figure 2-figure supplement 5-source data 2-anno.tiff
- __MACOSX/figure2-figuresupp5-sourcedata2/._figure 2-figure supplement 5-source data 2-anno.tiff
- figure2-figuresupp5-sourcedata2/figure 2-figure supplement 5-source data 2.jpg
- __MACOSX/figure2-figuresupp5-sourcedata2/._figure 2-figure supplement 5-source data 2.jpg
