# Supplementary material for: RNA localization mechanisms transcend cell morphology
Source: eLife. 2023 Mar 3;12:e80040. doi: 10.7554/eLife.80040 (PMC9984196; doi:10.7554/eLife.80040)
Supplement: Figure 4—source data 3. — Beta-actin expression was used as a loading control and visualized with a mouse monoclonal anti ACTB antibody. [file elife-80040-fig4-data3.zip]

Archive with 6 entries (5 files):
- figure4-sourcedata3/
- __MACOSX/._figure4-sourcedata3
- figure4-sourcedata3/figure 4-source data 3-anno.tiff
- __MACOSX/figure4-sourcedata3/._figure 4-source data 3-anno.tiff
- figure4-sourcedata3/figure 4-source data 3.tif
- __MACOSX/figure4-sourcedata3/._figure 4-source data 3.tif
