# Supplementary material for: RNA localization mechanisms transcend cell morphology
Source: eLife. 2023 Mar 3;12:e80040. doi: 10.7554/eLife.80040 (PMC9984196; doi:10.7554/eLife.80040)
Supplement: Figure 4—source data 5. — LARP1 expression was visualized with a mouse monoclonal anti-LARP1 antibody. [file elife-80040-fig4-data5.zip]

Archive with 6 entries (5 files):
- figure4-sourcedata5/
- __MACOSX/._figure4-sourcedata5
- figure4-sourcedata5/figure 4-source data 5.tif
- __MACOSX/figure4-sourcedata5/._figure 4-source data 5.tif
- figure4-sourcedata5/figure 4-source data 5-anno.tiff
- __MACOSX/figure4-sourcedata5/._figure 4-source data 5-anno.tiff
