# Supplementary material for: RNA localization mechanisms transcend cell morphology
Source: eLife. 2023 Mar 3;12:e80040. doi: 10.7554/eLife.80040 (PMC9984196; doi:10.7554/eLife.80040)
Supplement: Figure 4—source data 7. — The ladder is a broad-spectrum protein ladder (Fisher Scientific PI26623). [file elife-80040-fig4-data7.zip]

Archive with 6 entries (5 files):
- figure4-sourcedata7/
- __MACOSX/._figure4-sourcedata7
- figure4-sourcedata7/figure 4-source data 7.tif
- __MACOSX/figure4-sourcedata7/._figure 4-source data 7.tif
- figure4-sourcedata7/figure 4-source data 7-anno.tiff
- __MACOSX/figure4-sourcedata7/._figure 4-source data 7-anno.tiff
