# Supplementary material for: RNA localization mechanisms transcend cell morphology
Source: eLife. 2023 Mar 3;12:e80040. doi: 10.7554/eLife.80040 (PMC9984196; doi:10.7554/eLife.80040)
Supplement: Figure 4—figure supplement 7—source data 1. — DNA from several knockout clones, a heterogeneous pool of knockout cells and wildtype cells were assayed. The ladder used is the 1 kb Plus ladder (NEB N3200). [file elife-80040-fig4-figsupp7-data1.zip]

Archive with 6 entries (5 files):
- figure4-figuresupp7-sourcedata1/
- __MACOSX/._figure4-figuresupp7-sourcedata1
- figure4-figuresupp7-sourcedata1/figure 4-figure supplement 7-source data 1-anno.tiff
- __MACOSX/figure4-figuresupp7-sourcedata1/._figure 4-figure supplement 7-source data 1-anno.tiff
- figure4-figuresupp7-sourcedata1/figure 4-figure supplement 7-source data 1.tif
- __MACOSX/figure4-figuresupp7-sourcedata1/._figure 4-figure supplement 7-source data 1.tif
