# Supplementary material for: RNA localization mechanisms transcend cell morphology
Source: eLife. 2023 Mar 3;12:e80040. doi: 10.7554/eLife.80040 (PMC9984196; doi:10.7554/eLife.80040)
Supplement: Supplementary file 1. — DESeq2 output of Cytoplasmic Bias (CB) and calculated FDR values (CB_FDR). Cytoplasmic bias is the log2 of a gene’s cytoplasmic enriched abundance divided by the abundance in total RNA. Apical Bias (AB) and AB_FDR values are also included for all observed genes where Apical bias is the log2 of a gene’s apical enriched abundance divided by its basal enriched abundance. [file elife-80040-supp1.txt]

ensembl_gene_id CB CB_FDR AB AB_FDR
ENSG00000000003 -0.109176814784887 0.656298672441591 -0.590089117431565 0.00415151801226828
ENSG00000000419 -0.22887996485588 0.379532533486446 -0.284155733732991 0.279885100314467
ENSG00000000457 -0.494309814767614 0.00168519228251394 0.16408995464481 0.376332539719768
ENSG00000000460 0.119052346697537 0.689729367603111 0.286857412577654 0.290521741280876
ENSG00000001036 0.207828680690883 0.364364853293903 -0.330433804387264 0.141307146963371
ENSG00000001084 -0.906230345301238 0.0319362220728493 0.687658100993193 0.125497193085451
ENSG00000001167 0.110916400785667 0.554773636831341 -0.141721899053192 0.438489804050342
ENSG00000001460 -0.370173442925343 0.230729036134356 0.278394310404255 0.38935264289091
ENSG00000001461 0.42589827198057 0.0453034459797601 0.0228425161425692 0.938251441020538
ENSG00000001497 0.857662341972591 1.42090814317458e-05 -0.520233978882976 0.0180224484127174
ENSG00000001617 0.27937679122205 0.385354211399556 0.377266105999992 0.252983287649041
ENSG00000001626 -0.187178342934425 0.485752583550774 0.224144363691854 0.400328433077403
ENSG00000001629 -0.364364774868447 0.0775491057879919 0.881620106224887 3.83238165575746e-06
ENSG00000001630 0.0524561550546667 0.748865090216402 0.144067263564619 0.320116817411807
ENSG00000001631 -0.676914668703936 0.00291875986231557 0.939680072382616 2.21470305275038e-05
ENSG00000002016 -0.0548921675680457 0.875373706090503 -0.00174143334904438 0.996514615456593
ENSG00000002330 0.345388937943943 0.305002491031629 -0.358554882273148 0.305770379917614
ENSG00000002549 0.480135770881769 0.109291841509328 -0.430076079085829 0.179149931307313
ENSG00000002586 0.426523662668023 0.110687946853414 -0.634717241088088 0.0205794250021874
ENSG00000002587 0.0869525579317717 0.741878407095806 -0.526097587012797 0.0365928573843683
ENSG00000002746 0.360411341958372 0.586208712889771 1.22770309850809 0.0371477971158079
ENSG00000002822 1.03354624116961 7.7131808212595e-05 0.557018733224941 0.0554827156927271
ENSG00000002834 0.685686670997471 4.14025889957522e-05 -0.305502948081537 0.104807826183262
ENSG00000002919 0.224703075686887 0.299194315241005 0.026277135255376 0.92713734833187
ENSG00000003056 0.153152191315569 0.375050459948718 -0.290427473075043 0.0831428835676845
ENSG00000003096 0.134145455462743 0.707907074095428 -0.438169816546603 0.160241051141984
ENSG00000003147 0.238045157727563 0.376511689329035 0.500698915576043 0.0481666092583739
ENSG00000003249 0.780138096767571 0.000167259904619198 -0.482533948563487 0.037035939471479
ENSG00000003393 0.220228218041183 0.251717362512549 0.0405198188861501 0.868089177476254
ENSG00000003400 -0.23548148841837 0.534660175851304 0.368801047623359 0.317577126432918
ENSG00000003402 -0.127425901429368 0.567732387473555 0.353898774484381 0.0820689401691038
ENSG00000003436 0.0529323270915988 0.906203457497418 -0.079759487940261 0.860840908820615
ENSG00000003509 -0.368833400241654 0.0545738744725792 0.00759131868062309 0.97921839913008
ENSG00000003756 -0.458387502363782 0.0148913290980074 0.102506609845813 0.65962421979905
ENSG00000003989 0.0147200332097248 0.962927927448759 -0.635984185560663 0.0107582279184629
ENSG00000004059 -0.00308608712133232 0.993737424325268 -0.40330718362908 0.211330867019662
ENSG00000004139 0.536897943073392 0.0573872615625091 -0.0111391902786063 0.978822369059858
ENSG00000004142 0.619431753547205 0.00446020955046932 -0.377545497659808 0.116944616745996
ENSG00000004399 0.207554102317247 0.650619592701505 0.140531159034884 0.770132089286017
ENSG00000004455 -0.0219868685190428 0.928332736443903 0.28485190321236 0.161555997024276
ENSG00000004478 0.669946281306319 0.0607348888860338 -0.496681275454885 0.199551835478366
ENSG00000004487 0.621076529203998 5.24573559002793e-07 -0.386068473729516 0.00417118849231765
ENSG00000004534 0.210853275552107 0.376511689329035 0.0815753070844579 0.763026837684954
ENSG00000004660 0.104208542878436 0.829701374644247 0.0133752550839184 0.981152605313197
ENSG00000004700 0.0416963101192461 0.860501000088733 -0.103704868012213 0.63088950099683
ENSG00000004766 -0.645719501638767 0.000903913137329239 0.489831838995603 0.0196281649654236
ENSG00000004777 -0.519384414291576 0.358560995819093 0.584293476800404 0.30625404387342
ENSG00000004779 -0.524640236137107 0.120951540091271 -0.459150851580285 0.212751418552966
ENSG00000004809 -0.506652897555638 0.394085968855401 0.0557727924700031 0.929794409620008
ENSG00000004864 0.418752939746537 0.00981958363764417 0.225762674251375 0.211445378426255
ENSG00000004866 -0.096295968520958 0.636076098979671 0.18553895629434 0.326403079594151
ENSG00000004897 -0.242159974692774 0.198578073261476 -0.0747713491727328 0.737923969365205
ENSG00000004961 0.383266948985862 0.174043216100186 -0.376545076152568 0.205959915484525
ENSG00000004975 0.44498209358072 0.0449866581182841 -0.12261244407243 0.648726667692423
ENSG00000005001 0.0978012913921865 0.791638675041206 -0.0442212726392085 0.911781244281396
ENSG00000005007 0.604798802733831 0.00024283156342192 -0.0426888864845709 0.852992237347939
ENSG00000005020 0.172028037936047 0.475595107962649 0.364911861224678 0.102797690476813
ENSG00000005022 0.132325626403096 0.718941364969297 -0.655221080778111 0.0366357900084268
ENSG00000005075 -0.214060499158425 0.569115295396959 -0.181161517369008 0.646698183113162
ENSG00000005100 0.245746280245496 0.457185768821388 -0.0406742801792122 0.919923503346302
ENSG00000005156 0.231494674904172 0.401755126958701 0.0254426855523114 0.943113716728198
ENSG00000005175 0.00593692144039189 0.977300941144378 0.101874972544028 0.58726248409835
ENSG00000005187 -0.258957789290439 0.331102307743204 -0.184504119474881 0.535689653879448
ENSG00000005189 -0.0707090676004123 0.889060121455274 0.452734349488871 0.290596351731938
ENSG00000005194 0.367973172193359 0.070631637205168 -0.183621907108198 0.431099084123865
ENSG00000005206 -0.0859423841038254 0.763235583136228 0.283678826396458 0.253305372805891
ENSG00000005238 0.17109686511849 0.539065485620132 -0.13045529129497 0.638077578593064
ENSG00000005302 -0.199948551391262 0.460527626685352 0.392998586149342 0.127889447881844
ENSG00000005339 0.267157182053194 0.385051785187163 0.191464533357284 0.554062126568401
ENSG00000005436 -0.356500456586403 0.151932295596021 0.0477836817685734 0.881685667759754
ENSG00000005448 0.612421588460769 0.216468559176738 0.054216844278065 0.939797363793064
ENSG00000005469 -0.365545888049365 0.239126910668608 0.34513807797388 0.280542424784226
ENSG00000005471 0.200796326976084 0.702493345965941 -0.33893274757575 0.493052531399544
ENSG00000005483 -0.176609180968037 0.549283050004064 0.927646187997091 0.000141533555725652
ENSG00000005486 0.653210242455102 0.0010780124767595 0.361166744068138 0.106678406571244
ENSG00000005700 -0.164824507411277 0.521775265088734 0.160690451459469 0.533522851775679
ENSG00000005801 -0.222672992308794 0.365368031976298 0.258915113349191 0.291843735491195
ENSG00000005810 -0.821129615424548 0.000332024372586608 0.215716026018652 0.427044225145571
ENSG00000005812 -0.185951480621849 0.459654711473045 0.247809154893423 0.31095176714952
ENSG00000005882 0.623722778615105 0.0143826255500687 0.000964114712638717 0.99817790259236
ENSG00000005884 0.392855443638609 0.016134111306991 -0.286579822933277 0.099360822320556
ENSG00000005889 -0.263231994373799 0.271517718833971 0.159836163007218 0.535007113857725
ENSG00000005893 0.0196318387380705 0.922548034646449 -0.32163326383142 0.0441090829824521
ENSG00000005961 -0.0146965799757839 0.982531801487403 0.289368916065997 0.62752298669446
ENSG00000005981 -0.158996611645913 0.826182814961068 0.555706985696936 0.339470643332372
ENSG00000006007 0.314878030043547 0.037170122830412 -0.182863874370498 0.278552332270373
ENSG00000006015 -0.0908625242789079 0.839790111628397 -0.472157404540123 0.227302761512712
ENSG00000006025 -0.0647847255638356 0.835295251236979 0.0141415978263966 0.969105345964524
ENSG00000006042 0.227549837654317 0.201421267835407 -0.653640755410638 5.86612833528055e-05
ENSG00000006047 0.177380799990593 0.383700920555666 -0.293067527020309 0.152600278061161
ENSG00000006062 0.335428897523029 0.151257225493166 -0.0730098488041944 0.794803565989694
ENSG00000006118 0.286119139188343 0.366848990449782 -0.609064016088745 0.0476584053632184
ENSG00000006125 0.449342078241923 0.0392920546146516 -0.33607952065509 0.152875277979126
ENSG00000006194 0.291457542050064 0.251863584029109 -0.179173869940502 0.520062264697821
ENSG00000006282 0.384371788402558 0.022151602906 -0.419305302711625 0.0180375004290795
ENSG00000006283 0.671523050346045 0.127381572143629 -1.12124797783982 0.00308130078512746
ENSG00000006327 0.129470861463449 0.828193157374642 0.0613839944580594 0.924894381549885
ENSG00000006377 -0.115911767798132 0.815166444468762 0.349700543259227 0.451926005882933
ENSG00000006432 0.21564414177762 0.379838512500076 0.257074277559979 0.287059036318291
ENSG00000006451 0.0643760942656153 0.740437364950898 0.0705203384421647 0.721442402932298
ENSG00000006453 0.36155941412015 0.0347349209861209 0.112826611160196 0.580077835129162
ENSG00000006459 -0.412724508143397 0.240074261119978 0.541430353035796 0.124832561238171
ENSG00000006534 0.580042365307108 0.0259729204798803 0.279503457915363 0.338279893249808
ENSG00000006555 0.50211062642905 0.0423900409482379 0.245964890549367 0.380615836741454
ENSG00000006576 -0.136075574271486 0.592155820375279 0.507238239765617 0.0240188602980302
ENSG00000006607 -0.319290331035247 0.261415578546914 0.324704928028508 0.262015303559053
ENSG00000006611 -0.105695283073354 0.786541089748936 0.478233590588024 0.147594676122809
ENSG00000006625 -0.00450199379653631 0.988254201429921 0.0647613238468035 0.837666234164439
ENSG00000006634 -0.235344528226097 0.289641638654639 0.470856258235121 0.0345146637165191
ENSG00000006652 -0.661479699417107 0.000324218793564202 0.474038376408257 0.0195953416694008
ENSG00000006659 -0.647140655051999 0.373017283939336 0.0369956301904245 0.971475031538584
ENSG00000006695 0.375206003196776 0.204296478209325 -0.205835706405939 0.528950065540137
ENSG00000006704 0.129793471897613 0.683418963121811 0.391405028145878 0.161786477411761
ENSG00000006712 0.641960840699555 0.00045920509236541 -0.316384331635195 0.126944299285056
ENSG00000006715 -0.121593645860412 0.666375816243253 0.566684193389382 0.0191199947082133
ENSG00000006744 0.690474298514825 2.16840084273553e-05 -0.198004172278309 0.297256883064483
ENSG00000006747 -0.691010338933404 0.241473241602054 1.04654462658227 0.074986894877511
ENSG00000006756 0.48651873064114 0.0549646962717014 -0.0787037441314348 0.809372982759789
ENSG00000006757 -0.314844939144286 0.269989196067779 0.0751372555531798 0.832479332437326
ENSG00000006831 -0.0695028899159867 0.760013307483055 0.195256326909464 0.329736292181712
ENSG00000006837 -0.303376388446022 0.532500979173818 0.456712424408401 0.289020559476444
ENSG00000007047 0.27763167132248 0.118593287334859 -0.124879958432321 0.528938675898109
ENSG00000007062 0.125723906748827 0.656327214521848 0.122293675035613 0.66652709838389
ENSG00000007080 0.717314158757672 0.01242810786189 -0.500844018090948 0.119221598562805
ENSG00000007168 0.025722640472124 0.885700408780404 -0.0032755544450044 0.987919071072798
ENSG00000007171 0.759600451561065 0.0599047121093314 0.512269450731518 0.250391381568881
ENSG00000007202 0.331690107914 0.0710103377602987 0.0565584680718159 0.81053685841656
ENSG00000007216 -0.349900738489324 0.471850549744608 0.189815358274486 0.729603146182508
ENSG00000007255 0.17060213774075 0.680481701966427 -0.290948693986629 0.461490663830236
ENSG00000007341 -0.19059401338785 0.648588706126336 0.442068980420707 0.247848993685976
ENSG00000007376 0.578130894711439 0.0350342382865829 -0.487986436102991 0.103495779553094
ENSG00000007384 0.31211753309607 0.242762822987021 -0.0785250191290693 0.81053685841656
ENSG00000007392 -0.00986951962974082 0.97311932358275 -0.387426324189393 0.103741534059082
ENSG00000007520 0.735449725535021 0.0146014400491803 -0.635044859497132 0.0538176121666867
ENSG00000007541 0.286476170149517 0.40131263937489 0.389762771562804 0.248243134722332
ENSG00000007545 0.781830174913928 0.0148149066949485 0.168850663042831 0.627520719743843
ENSG00000007866 0.407654358223035 0.00689111781757987 -0.0105944561119761 0.963125038437476
ENSG00000007923 0.159143438486947 0.370283232030585 -0.279590286741762 0.107255413149758
ENSG00000007944 -0.0546137934854212 0.838532371399742 -0.244112867328294 0.275387598794847
ENSG00000007952 0.18097683126017 0.773270117075091 0.716294844971473 0.19871794284753
ENSG00000007968 0.66594457544138 0.0497756088604604 0.199747157862156 0.627520719743843
ENSG00000008018 -0.0267120319217568 0.943259822840392 -0.26504402549198 0.417788581564843
ENSG00000008083 0.333601181004996 0.116676723924551 -0.0810115873325568 0.749241242758476
ENSG00000008086 -0.284620054484516 0.293355334514484 -0.388297615801919 0.147632587058303
ENSG00000008128 -0.132910216312358 0.636581273650548 0.186079775914897 0.489874685927342
ENSG00000008130 0.432217891774677 0.00297253322693992 -0.0136374747646166 0.950216219028437
ENSG00000008256 0.0894678184777692 0.798220574833907 0.419610604037455 0.152416795957139
ENSG00000008277 -0.472552018412702 0.29800406210661 -0.117894298173865 0.82756612371795
ENSG00000008282 0.200150149172872 0.276198998215433 -0.0933157562276752 0.65441512604302
ENSG00000008283 0.657810028648507 0.000236681842855052 -0.131008995815056 0.557511497668396
ENSG00000008294 -0.153568301039167 0.575427368358495 0.277412927465713 0.276680267292161
ENSG00000008300 0.242032358078372 0.118817754417874 0.132384853521732 0.440159611295399
ENSG00000008323 0.229649460214171 0.261390173870012 0.0376283590224837 0.884306721194181
ENSG00000008324 -0.514048412441462 0.0774621718720797 -0.220131448774321 0.536678127887682
ENSG00000008382 0.592332761148006 0.035851521495091 -0.784957453408208 0.00794041200869301
ENSG00000008394 -0.118811175292956 0.737423372183352 0.0131261423807706 0.975984418752416
ENSG00000008405 -0.310076499308794 0.161660206859083 0.578387933573346 0.00806698568014923
ENSG00000008513 -0.023931111323915 0.945247994538623 -0.91063224868962 0.000323503824593259
ENSG00000008517 0.764563060659671 0.0433152199628219 -0.39460238006231 0.35207006519794
ENSG00000008710 -0.0927804068164002 0.790291341961655 0.182423124665453 0.571640500411602
ENSG00000008735 1.05338964925682 0.0063097130002707 -0.63827002115507 0.133802087350569
ENSG00000008838 0.480840908395622 0.00214105416717646 -0.200634326727319 0.253914987961091
ENSG00000008853 0.473483458693438 0.00449697233627259 -0.555286081048903 0.000914129351440639
ENSG00000008869 -0.396027847909269 0.163093447854958 0.143797575315098 0.661743043985885
ENSG00000008952 -0.155733082408507 0.530690116833457 0.100027258899697 0.706089024158972
ENSG00000008988 -1.11706338251617 0.000432523659600551 -0.744360905420443 0.0339926427770195
ENSG00000009307 0.260024907213772 0.0943124376821253 -0.342819633532718 0.0333831391312442
ENSG00000009335 -0.00829888097541956 0.969686047107674 0.22329090972662 0.215241446311925
ENSG00000009413 -0.930434354938385 0.0102547775037475 1.07908633716084 0.00395319705576057
ENSG00000009765 0.00626407041734776 0.988062394582431 -0.504671016883337 0.127855645147534
ENSG00000009780 -0.504319060479727 0.134343221291754 -0.0494393322182113 0.911544317558284
ENSG00000009830 0.422685656196449 0.154552560945409 0.328587518193727 0.307700205852452
ENSG00000009844 -0.0163291280868071 0.95131316217199 -0.0661557346063812 0.802258936553962
ENSG00000009950 -0.206547470431858 0.594911777443012 1.39532737606914 6.13187195842014e-06
ENSG00000009954 0.410685532998548 0.0506673510364444 0.41306486065906 0.062765579394146
ENSG00000010017 0.0577529758574928 0.786909172739162 -0.0790057449971448 0.705505805083156
ENSG00000010072 -0.0339263346210141 0.933835081583336 -0.200665862173506 0.581714315536378
ENSG00000010165 0.625489264510537 0.00383891430773077 -0.112406786738574 0.682084561207925
ENSG00000010219 0.085015341818622 0.890710829343892 0.458145806474862 0.409048003395464
ENSG00000010244 -0.0281822931077499 0.89313621461219 0.0443140019982004 0.831243924362685
ENSG00000010256 0.657380101605351 0.0008713121517133 -0.249734439048994 0.268971722565534
ENSG00000010270 0.0826271566770054 0.769196300329602 -0.081414686220067 0.780400362897899
ENSG00000010278 -0.209828836476317 0.525348628499954 0.0791004410833901 0.83393323600948
ENSG00000010292 0.674609083192719 0.0145034574531204 -0.157845597379426 0.640372439046349
ENSG00000010295 0.592434510427083 0.0582684836953423 -0.0613920138701089 0.872893867310596
ENSG00000010310 -0.227548728214883 0.595598801049062 -0.29949000410335 0.504921207492525
ENSG00000010318 -0.107454674816084 0.837014717501744 -0.0351057434101346 0.951434920901622
ENSG00000010322 -0.203682873706141 0.468390968255453 0.398917004717075 0.132972142743934
ENSG00000010404 0.0348634476470936 0.911743347341625 -0.0105852620963801 0.975947787158226
ENSG00000010438 -0.096390913366056 0.815636706439217 0.301790460853855 0.414631023777583
ENSG00000010539 0.178246399414476 0.399018471784543 -0.225262354412121 0.295682132074126
ENSG00000010626 0.381562823485845 0.142824779619226 -0.0616464767968673 0.863870734502163
ENSG00000010704 0.183744378695835 0.459577612608825 0.63747980266026 0.00522406721764106
ENSG00000010803 -0.0387929955397339 0.925357189060462 0.597944193991541 0.0694826246854666
ENSG00000011007 0.518859448193395 0.00686491557318711 -0.204402934354214 0.351568322829121
ENSG00000011009 0.564824777076205 0.0171489198501673 -0.372603567055782 0.153843447681559
ENSG00000011021 0.121378427746851 0.698846516584588 0.301046531796023 0.278902833273025
ENSG00000011028 0.43553123920014 0.271126692265204 -0.56648331699297 0.163874814155756
ENSG00000011105 0.64356137580422 7.14226903142406e-06 -0.601640577225881 2.0371006182447e-05
ENSG00000011114 0.070809045492752 0.794972675081633 -0.0263764691653239 0.92874037515623
ENSG00000011132 0.501923312479956 0.0551025457534278 -0.0886040560038932 0.798511566602881
ENSG00000011143 0.204210228018795 0.410153226411076 -0.247674168871058 0.313028101292968
ENSG00000011198 -0.394273900760573 0.0237710633400164 0.567642056895714 0.000824636429638506
ENSG00000011243 0.0150950467073959 0.960204014713189 0.380299008731332 0.127826949208424
ENSG00000011258 -0.102733736238685 0.719945722947698 -0.135531067686283 0.616326042090896
ENSG00000011260 0.304989745256711 0.18504307632691 -0.468529828041011 0.0488193448443096
ENSG00000011275 0.46000170660747 0.00934879867361782 0.241650451669751 0.216026783768073
ENSG00000011295 -0.0776168262257854 0.776560968259425 -0.0714746723708195 0.798081016860006
ENSG00000011304 0.608891419511123 0.000154317590662349 -0.343082700157174 0.0557942085344617
ENSG00000011332 -0.0548526503014176 0.910566883513393 0.326526629308834 0.449359795423601
ENSG00000011347 0.493046364892808 0.00893398449068919 -0.433769213884021 0.0318949643890869
ENSG00000011376 0.494090370502851 0.0103259073842272 -0.325784179522852 0.118640628876492
ENSG00000011405 -0.330841261212283 0.171456516336204 0.208911268882193 0.427413228117651
ENSG00000011422 0.142883302198469 0.850692371307388 0.861430265682709 0.210300305980067
ENSG00000011426 0.108804258657155 0.763727109072881 0.434590971172231 0.162262477208425
ENSG00000011451 0.459510449964269 0.0434090142342573 -0.290706490305227 0.239012683305082
ENSG00000011454 -0.415998693624124 0.100733058215132 0.183230202587086 0.523898281159874
ENSG00000011478 0.0403525413146449 0.928216067972813 -0.265147282964077 0.51609761473841
ENSG00000011485 0.474470701823214 0.00341206594769356 0.0175745977432617 0.942037134714168
ENSG00000011523 0.137868159039801 0.532500979173818 -0.545662822497696 0.00403516607216644
ENSG00000011566 -0.719787624569038 3.7129506549975e-05 0.129153733479227 0.542576699372254
ENSG00000011638 0.285611966793209 0.24818518663047 0.094564040542863 0.755733769731393
ENSG00000012048 -0.252686986459433 0.532641334595912 0.399275669687526 0.302831287339189
ENSG00000012061 0.184354590872217 0.475703358600361 -0.38802273909478 0.121195987995865
ENSG00000012171 -0.141917221154989 0.62521910557535 -0.201107865170225 0.463456515638534
ENSG00000012174 0.0698357259824745 0.795006072439375 0.0121475995493423 0.969713896689822
ENSG00000012232 0.790139359370711 0.000264300212046707 -0.702012037500973 0.00168397972370835
ENSG00000012660 -0.230906374366729 0.295551227730373 -0.466705790216339 0.0293795605055972
ENSG00000012822 0.211531401764874 0.593817716886135 0.170249534266872 0.676775572802018
ENSG00000012963 0.312255887148298 0.138196221371391 -0.103233283659834 0.683942645284179
ENSG00000012983 -0.404038911965253 0.0361956258525575 0.11733362505894 0.607818329319795
ENSG00000013275 0.698047680639303 0.025393216616853 -0.467321928124183 0.171658371566426
ENSG00000013288 0.66418084379215 0.355671337074089 0.0320918245288764 0.973805064631512
ENSG00000013293 -0.413132274695725 0.264046281820428 0.377275820496655 0.31195548337453
ENSG00000013306 0.571248545854123 0.0137205610751088 -0.365711644251271 0.152686248165004
ENSG00000013364 0.729631153110708 7.1266614549106e-05 -0.146665609526595 0.506608304013566
ENSG00000013374 0.370216597843029 0.00821842896642331 0.367745740203456 0.0151664769666266
ENSG00000013375 -0.206516883142253 0.200346102566208 -0.11162314201893 0.530072848006369
ENSG00000013392 -0.390971566052262 0.0520015036135938 -0.201364810305004 0.358561886473253
ENSG00000013441 -0.64447011818106 0.00120225957755883 0.299933947679008 0.179160501876674
ENSG00000013503 0.337197034217365 0.0964325749525291 -0.290588402288332 0.17730412709962
ENSG00000013523 0.234738585447772 0.166077508757107 -0.0130504767422706 0.956889022139737
ENSG00000013561 0.0988547802782342 0.6236372146858 0.0886988618974996 0.665742947728381
ENSG00000013563 0.510668632464057 0.146886443529331 -0.316838683916608 0.418381522963915
ENSG00000013573 -0.254897818946357 0.424666172160319 0.711959422829593 0.0173072477693806
ENSG00000013583 0.278276145250258 0.219255269613373 -0.441579353473516 0.0551805260960493
ENSG00000013588 0.705133989687769 0.0531714691763626 1.18993963633861 0.000953871740461989
ENSG00000013810 0.747332459514445 0.00640585448383369 -0.134214839448398 0.700677441733919
ENSG00000014123 -0.580910157927473 0.0125574272974541 -0.0437342284826586 0.891477715836223
ENSG00000014138 0.324786180738545 0.295777973756795 0.464897760233296 0.141508172999717
ENSG00000014164 0.475577297372511 0.00721634710589395 -0.432149129085593 0.0223511555643203
ENSG00000014216 0.524097080944407 2.28602281110782e-05 -0.273206642795422 0.0475275045520861
ENSG00000014257 0.165234640563499 0.716468986280566 -0.199914789580115 0.69493335918475
ENSG00000014641 0.0196230337967117 0.943349135102506 -0.347871262476744 0.127481825382933
ENSG00000014824 -0.0260060661330624 0.902812225469515 0.0632334233213988 0.752032066057279
ENSG00000014914 -0.297733965471184 0.581742188457178 1.1980113308238 0.0110330869423564
ENSG00000014919 0.30862239665118 0.102189392056211 0.165714986019764 0.435445511942909
ENSG00000015133 0.569945028723749 0.0148005333024706 -0.100701005922531 0.718398460690849
ENSG00000015153 -0.23340574446438 0.260199971135327 0.340076124459609 0.101634843599064
ENSG00000015171 0.0676466920465392 0.760037851982031 0.284496786002093 0.131747545693902
ENSG00000015285 0.197193096490765 0.751220638790781 -0.220593956661431 0.719050826826141
ENSG00000015413 -0.298675692177845 0.633057138681953 -1.68097098370098 0.00189167589763168
ENSG00000015475 0.805750733178519 0.252662914580741 -0.947566081530904 0.190213705059878
ENSG00000015479 0.0510215082929972 0.757568172172558 -0.264255860849774 0.0592250381121021
ENSG00000015520 0.689754136406869 0.00236865778333197 0.926219882029878 4.32249576429213e-05
ENSG00000015532 0.486532368747144 8.03375684473671e-06 -0.29140938948371 0.0149186547189092
ENSG00000015568 -0.78840652900998 0.00795518852642427 0.682080935440116 0.0333919739733997
ENSG00000015676 0.492211313444928 0.00140056390304089 0.628955954566417 3.42604227860428e-05
ENSG00000016391 0.312534471238095 0.0581379865826184 -0.106587713272707 0.581083230835531
ENSG00000016402 -0.0720245504963561 0.912624900543015 -0.0484652772985381 0.946563505024147
ENSG00000016864 -0.0466366063304529 0.852665586778776 -0.152496012219067 0.498665758345399
ENSG00000017260 -0.0215311655078513 0.922398733112262 -0.0650313091333409 0.754045922597423
ENSG00000017797 0.59033350638437 0.000655223621030395 -0.220927905899388 0.261453644527351
ENSG00000018189 -0.687418024108329 0.00126048889847266 0.220840457563361 0.374903245599759
ENSG00000018280 0.099446573194122 0.902064274535786 0.870707194980984 0.194222181209228
ENSG00000018408 0.219275417160408 0.596955250926216 -0.570619837929838 0.126944299285056
ENSG00000018510 0.14507785432397 0.365067704921621 -0.135928124779474 0.409241668249318
ENSG00000018610 0.168990270513439 0.618140134659728 -0.386538428266399 0.215617438193423
ENSG00000018699 0.36029052106893 0.0167173837961952 -0.314751199187239 0.0609728641036722
ENSG00000019144 0.6006628969096 0.000236681842855052 -0.117785997360279 0.549322899695835
ENSG00000019485 -0.169999629153476 0.623663941844009 0.858688574922824 0.00203306029653342
ENSG00000019505 0.581753795475171 0.129068968154162 -0.744120846169676 0.0465678536132138
ENSG00000019582 0.761328925554043 0.00103257639076269 0.196828980157341 0.483175904749232
ENSG00000019995 0.0586961588781867 0.72593488980475 0.198222586134189 0.172082531746863
ENSG00000020129 0.476045884261694 0.0450715454891967 -0.0537424695625116 0.866501220683739
ENSG00000020256 0.402148491794245 0.0603977800276526 -0.22171556409809 0.351306139644126
ENSG00000020426 -0.264191667982348 0.37564829460311 -0.0550657245584374 0.881399012140846
ENSG00000020577 -0.118345590471809 0.587881818717436 0.294653749256683 0.137542190265205
ENSG00000020633 -0.0474309588548683 0.919710337968926 -0.382469969072272 0.351199119486443
ENSG00000020922 -0.0473186827671336 0.850395135932486 0.141262940197127 0.523994277229494
ENSG00000021300 0.797784754549208 0.00121234366900761 -0.679775611034707 0.00843220857118314
ENSG00000021355 0.0519667719562799 0.878058990238475 -0.213216767680593 0.464754804302824
ENSG00000021488 0.0529999424716873 0.905316658586302 -0.0643837321349417 0.892975525336156
ENSG00000021574 -1.41787427534657 5.70511469491729e-05 -0.00112809966439345 0.998426187468398
ENSG00000021645 -0.125556322671547 0.785642850407756 0.980716377714808 0.00897688885627926
ENSG00000021776 -0.0763203417440434 0.740707530699123 0.0837493626147923 0.716234613904319
ENSG00000022277 0.467992715678355 0.0269526808768751 -0.298459214906477 0.199551835478366
ENSG00000022556 0.914235891919861 1.51309028446638e-05 -0.495610645048789 0.0365375675756246
ENSG00000022567 0.389778520239727 0.284515321905659 -0.141540237978473 0.736361603050825
ENSG00000022840 0.23197557757093 0.241515260628369 -0.160762133394462 0.450426329863974
ENSG00000022976 0.175042737119124 0.445043395611727 0.210759098929586 0.367670398011278
ENSG00000023041 -0.638974903720425 8.73207185580212e-06 0.109802088337587 0.543234538612225
ENSG00000023171 0.190773650779426 0.603620774859841 1.25334614537736 7.98342969318321e-06
ENSG00000023191 0.784350487476538 0.00826590978896666 -0.446231146314303 0.176381755183842
ENSG00000023228 0.359293957511144 0.0275909955511442 -0.295131647531599 0.0937656744193589
ENSG00000023287 -0.27662201581414 0.179167266205824 -0.120129474646365 0.604577544893195
ENSG00000023318 0.121386040798128 0.47883993844624 -0.244608815406034 0.136513394247894
ENSG00000023330 0.736910501484123 0.000236681842855052 -0.212772558080326 0.370718821970281
ENSG00000023445 -0.144296946872309 0.808320628028214 1.16695635741546 0.0218547029497664
ENSG00000023516 -0.446527122465643 0.0378770062747942 0.258706584328624 0.268204321065511
ENSG00000023572 -0.0480851578630514 0.918575931950422 -0.427877407196879 0.274890516102812
ENSG00000023608 0.219317601399478 0.570625356941993 0.324972290735434 0.411893304630463
ENSG00000023697 0.00656736425779434 0.969652676362124 0.0562647722022299 0.732193337403241
ENSG00000023734 0.199822691315643 0.339708639257444 -0.513811949338507 0.00932326275381039
ENSG00000023839 -0.8364425273675 0.0284968310519525 0.747070611290452 0.0582160643371428
ENSG00000023892 0.570797849991936 0.0092485739236605 -0.0323998215545791 0.920113390029178
ENSG00000023909 0.0252967847074452 0.931716807274499 -0.3222919266651 0.194750034416434
ENSG00000024048 0.154226259384892 0.388856453416762 0.194164805936887 0.267552714281493
ENSG00000024422 -0.183871267693861 0.729582342161853 0.523152094498742 0.247904449178569
ENSG00000024526 -0.335763211093221 0.309510062620421 0.219513909830305 0.543041709906125
ENSG00000024862 -0.185888749365217 0.596332586869332 -0.391769461594154 0.232794756831833
ENSG00000025039 0.301345996695154 0.241515260628369 1.36999761014974 8.01841225819302e-10
ENSG00000025156 -0.242568384717733 0.244869498431795 -0.188946634688543 0.420881486146848
ENSG00000025293 -0.118093183479498 0.500369388117345 -0.162926514638263 0.339470643332372
ENSG00000025423 0.258774755834759 0.701995947248136 -0.421219151755515 0.51617914051513
ENSG00000025434 0.197886149822365 0.418774916396491 -0.128184246285451 0.625140515807352
ENSG00000025708 0.0522385718640643 0.928332736443903 -0.407287658340681 0.491647109562079
ENSG00000025770 0.514067732417162 0.00490681403221347 -0.278824465820387 0.176444197486591
ENSG00000025772 0.525687113565513 0.0302756793383895 -0.29659395635574 0.269657514855825
ENSG00000025796 -0.119882185297847 0.61586251820154 0.00396179133210922 0.989552008934528
ENSG00000025800 0.442256174747615 0.0590483349115413 -0.131975859979767 0.632650323716457
ENSG00000026036 -0.326214534682082 0.339266551102141 0.679702306036692 0.0401947353529963
ENSG00000026297 0.267368616393433 0.355671337074089 -0.340013860657621 0.244544142212048
ENSG00000026508 0.0974852731796476 0.82254451799386 -0.0549079147348389 0.907791660070604
ENSG00000026652 0.457938753559103 0.108942749258441 0.0796937267122548 0.820826947626434
ENSG00000026950 0.106725798738856 0.751978651196373 1.18509985003771 6.07850444395573e-06
ENSG00000027001 0.222292485354836 0.318811432636805 -0.145064645651382 0.554117331376485
ENSG00000027075 -0.664598106914626 0.112923585461259 0.491609528645047 0.270911155097408
ENSG00000027697 -0.0953218982001981 0.779247115456828 0.205296038968207 0.51617914051513
ENSG00000027847 0.402369623047122 0.0258637611727448 -0.150142176283234 0.487965202609447
ENSG00000027869 0.200603394375299 0.63512195847195 0.0897274501979336 0.862567306694792
ENSG00000028116 0.223884482306756 0.370205913141996 0.162771743284876 0.551310406010684
ENSG00000028137 0.626852491550965 0.00245510435278848 0.299851306557264 0.211455791228012
ENSG00000028203 -0.187210327513273 0.132087815801808 0.0395253534092942 0.800867227670936
ENSG00000028310 0.29310165415037 0.132355561033368 0.246603312678336 0.230448095572979
ENSG00000028528 0.136805358493212 0.648588706126336 0.0998224986219237 0.749241242758476
ENSG00000028839 0.530697900984249 0.186490605738183 0.276394755173058 0.544426741786362
ENSG00000029153 -0.582358776481348 0.0416429388455135 0.678864969482531 0.0299572459322065
ENSG00000029363 -0.333737700023364 0.19119029146903 0.17747949010416 0.531233489851724
ENSG00000029364 0.16200771562544 0.486707715854036 0.0484399932822344 0.860292834334606
ENSG00000029534 0.16734836863405 0.803208751337108 -0.231792072984387 0.689554859738108
ENSG00000029639 -0.555171183213784 0.0429178162130439 0.490782333186339 0.0956186586537259
ENSG00000029725 0.18838599164595 0.312166613960346 -0.135582850289449 0.496135954415459
ENSG00000029993 0.246234193603015 0.431918252422295 -0.327353794224386 0.294398881568077
ENSG00000030066 0.097545300440881 0.636913843354026 -0.23995768588967 0.196417401405747
ENSG00000030110 0.491150552959119 0.0423161187417811 -0.237365083492278 0.393656201659457
ENSG00000030419 -0.584897528875092 0.17070337959528 -0.230005687743694 0.619725804294087
ENSG00000030582 0.613951714875906 0.000715918819009124 -0.452155997037821 0.0223363906760781
ENSG00000031003 -0.0786408593468169 0.719945722947698 0.263986115621321 0.162270473024785
ENSG00000031691 -0.316014426697628 0.425213184973292 -0.409649224965693 0.337498463345406
ENSG00000031698 0.650630519755005 0.00179137640199453 -0.488202117924157 0.0342430898028433
ENSG00000031823 0.683048496974203 0.000114095852865471 -0.203037591122361 0.326403079594151
ENSG00000032219 -0.316579411934695 0.147798621158655 0.220043603779411 0.346430032074801
ENSG00000032389 0.62195209494759 0.00422601119701596 -0.218617062448627 0.398148821152538
ENSG00000032444 0.600256127751075 0.0516400091237057 -0.238640989937791 0.503940678785709
ENSG00000032742 -0.556160481426491 0.0198970568232726 0.301470732485302 0.246573893970572
ENSG00000033011 0.420441653957976 0.0367519976568637 -0.650088302767405 0.00149331487914746
ENSG00000033030 -0.184520139682823 0.154585702082739 -0.0990189320537817 0.493654513032322
ENSG00000033050 0.279490171769012 0.47915797241814 -0.291084191637779 0.467205150086447
ENSG00000033100 0.246512373915365 0.222109481402242 0.0945077733629457 0.68861740801905
ENSG00000033170 -0.0698025628589178 0.735927049180381 0.0119913914552863 0.96132361809586
ENSG00000033178 0.278008245084029 0.428821602571346 -0.0743124863671179 0.861442225666517
ENSG00000033327 0.368768250082803 0.161503871982563 0.0321788363561216 0.926881293850035
ENSG00000033627 0.0201414975433172 0.935791502081047 -0.0122983168309695 0.966343917646042
ENSG00000033800 -0.179124770233363 0.339203979267358 0.0169043239283473 0.945039202935021
ENSG00000033867 -0.43253351044889 0.157618014216658 -0.0164050117616291 0.971615681444206
ENSG00000034152 0.3459736181222 0.0427728865162669 0.14240057987191 0.469305007094931
ENSG00000034510 0.326278697848968 0.440063935470083 -0.337696750090082 0.434518945281936
ENSG00000034533 -0.431733369607987 0.0654791229584508 -0.157932133608748 0.557968911598582
ENSG00000034677 -0.207758807839046 0.329707530665873 0.0519260323246281 0.845218213092332
ENSG00000034693 -0.11235047294554 0.620475831837564 0.051460193672301 0.838981133692084
ENSG00000034713 0.224698109025251 0.366498833675581 -0.553747226707579 0.0202720494145468
ENSG00000035115 -0.0466573372743418 0.816236650828611 0.0423523776138603 0.837000529572137
ENSG00000035141 0.311736727975831 0.20141559291662 -0.313314422058626 0.217683396253434
ENSG00000035403 0.615542967350524 0.000899985257011433 -0.0274555453108058 0.917494594647505
ENSG00000035499 -0.162870582719273 0.51881727067214 -0.103888022548599 0.703645017683677
ENSG00000035664 -0.588128900537057 0.186560299710625 0.398177492770218 0.408075603560652
ENSG00000035681 -0.121523418804061 0.618015664819469 -0.491951530546498 0.0217445532804219
ENSG00000035687 0.26484150891572 0.0367738516095283 -0.398268767204022 0.00174153180322668
ENSG00000035862 0.561075828960612 0.00894937760570308 -0.210548299422779 0.396828605636408
ENSG00000035928 -0.0331168442090998 0.90970994467333 -0.0313451042057315 0.91706079844995
ENSG00000036054 -0.055919204632431 0.808320628028214 0.129252831244949 0.53103111923594
ENSG00000036257 0.0967428100372166 0.764935287569452 0.0937481035200733 0.771473535448579
ENSG00000036530 -0.670332760186396 0.09720202832066 0.839485396000964 0.0410764296769334
ENSG00000036549 -0.277455126151073 0.329425537783332 0.356163631617804 0.206242011061703
ENSG00000036672 0.521656895415473 0.199233798877842 -0.418785758708603 0.315318986416668
ENSG00000036828 -0.993021754917987 0.0128665990378675 0.571727159753088 0.180362675404181
ENSG00000037042 0.266801496890433 0.30734608208481 0.22723845299102 0.398483847245498
ENSG00000037241 -0.361306742966613 0.307813642210499 -0.391381360552182 0.292992027247039
ENSG00000037474 0.359988732194547 0.0260643429561239 -0.0912232422050466 0.642589356391235
ENSG00000037637 0.30210085863236 0.250782872582243 0.110414133810504 0.721398019700334
ENSG00000037749 -0.412144939792688 0.0282624946484002 0.238162952699284 0.24258525843619
ENSG00000037757 0.00829143684933053 0.977300941144378 -0.139203916663032 0.596168574211279
ENSG00000037897 0.153855252620251 0.725016209444783 -0.228533785682138 0.596771429416916
ENSG00000037965 -0.190015274369917 0.6632893235975 0.324921223031652 0.40241194559591
ENSG00000038002 0.175015144756676 0.50932932021396 0.224630069386342 0.412724315730988
ENSG00000038210 0.234259582178979 0.190990668033036 -0.119736131898226 0.552672768825022
ENSG00000038219 -0.243445850169413 0.660303419801525 1.03752630338499 0.0297892248060232
ENSG00000038274 0.285318694937555 0.0878631077870905 -0.135684143431463 0.484562768042806
ENSG00000038295 -0.921379981615524 0.00695700129260229 -1.46008451857137 4.38856105712824e-05
ENSG00000038358 0.756864968390233 1.33217018367723e-09 -0.0902699826670317 0.56691373825839
ENSG00000038382 -0.120848015609723 0.77251117979723 0.643873364118038 0.0668005720067358
ENSG00000038427 -0.74546934058902 0.178601660356828 -0.145878039636205 0.831654533408341
ENSG00000038532 0.0374565468462902 0.914921346218362 0.26027565637151 0.378064612010736
ENSG00000038945 -0.856153096147306 0.178588916140413 -0.169231116069173 0.821098078842418
ENSG00000039068 0.371797993202344 0.033567282498779 -0.13312936073311 0.514510975134009
ENSG00000039123 0.0670353659568603 0.747542950259371 -0.14828752385667 0.436263372472724
ENSG00000039319 -0.849864821456131 2.63261155816125e-06 0.114371785716457 0.614443741651105
ENSG00000039523 0.575669012319827 0.0181520764453703 0.0305654557703787 0.92871169997931
ENSG00000039560 0.214377163390497 0.40775995529731 -0.0331656766553575 0.917211490559942
ENSG00000039600 0.331323214730079 0.0863502518346906 -0.0556482067415554 0.819230326093555
ENSG00000039650 0.433274249159072 0.0402677453897659 -0.0468605863082729 0.872410505404092
ENSG00000040199 0.116771140182467 0.825060034894133 0.432079066171383 0.335591904691862
ENSG00000040275 0.0510855114979619 0.856875898764079 -0.0581367556128827 0.839903412024054
ENSG00000040341 -0.36520281638494 0.171971084055492 0.0643890816390304 0.850018775991616
ENSG00000040487 0.35293333851211 0.146266973169248 -0.461222808343827 0.0645948685982807
ENSG00000040531 0.541609344166406 0.02687119392281 -0.0387685988777247 0.908693944166607
ENSG00000040608 0.726727744664892 0.0150758312557556 -0.669831693272049 0.0438849633294305
ENSG00000040633 0.547018264721721 0.0586606371787547 -0.478175600452843 0.128652176205294
ENSG00000040933 0.211219146737503 0.562699479409958 0.552595706804663 0.0952057837685729
ENSG00000041353 -0.614291922138443 0.242449458182306 -1.20314584869443 0.00865212335571888
ENSG00000041357 -0.00364303480394272 0.993669204807801 -0.572099155412571 0.119827047415419
ENSG00000041802 -0.00179047961580866 0.994837664605005 0.437882366660024 0.0450507145954602
ENSG00000041880 0.485096553325751 0.0106916554435075 0.267025106618158 0.240735281570136
ENSG00000041988 0.14037841999273 0.716790363523193 -0.078861650888082 0.854141077324591
ENSG00000042088 0.128037363776048 0.600367340440963 -0.0852503015551615 0.745843379774898
ENSG00000042286 0.684903193631669 7.96635249010657e-05 0.287999371834862 0.145438956877234
ENSG00000042317 -0.60344282767682 0.0101403201257382 0.570943349496448 0.0216130694293592
ENSG00000042429 -0.479218190297721 0.0101489847750153 -0.0326329800682836 0.900259298484932
ENSG00000042445 0.129545392015033 0.501579629800835 0.219149084456305 0.229084306188203
ENSG00000042493 0.618673537094429 0.0453034459797601 0.141684089486389 0.725996621581923
ENSG00000042753 0.422155866912891 0.157662810101627 -0.454746186769073 0.144433797380268
ENSG00000042832 -0.156204047532782 0.869618680553145 1.48676578030716 0.0451303847450309
ENSG00000042980 -0.69895393356998 0.437051042286169 -2.8093332834005 0.000369030660442968
ENSG00000043093 -0.263596594767556 0.20838529266031 0.0550351556601025 0.833517902765365
ENSG00000043143 0.545500358125413 0.00650446885747678 0.320296252113956 0.147499696578869
ENSG00000043514 -0.0419187482583108 0.89313621461219 0.199454381491271 0.4675730056916
ENSG00000044090 0.648915006734562 7.82928246243714e-05 0.100099877520508 0.623231095678177
ENSG00000044115 0.317236776596263 0.0515805059676391 -0.0710674308681545 0.726673097243366
ENSG00000044446 -0.0498776178875877 0.810520770286766 -0.15183269666738 0.397665466163601
ENSG00000044459 -0.6142795650841 0.00352152051757679 -0.0262049096713161 0.930443517352705
ENSG00000044574 0.299395770360574 0.379567970041183 -0.601848285374168 0.0675605277998939
ENSG00000046604 -0.0888898468801232 0.745000112432695 0.224664007483455 0.359378581618149
ENSG00000046647 -0.250878449991315 0.413467635311795 0.0428169726362824 0.91175618003963
ENSG00000046651 -0.852057172312793 4.70067505724967e-05 0.0948385381701349 0.730809620940228
ENSG00000047056 0.212615836133903 0.299209850873359 0.353375199805655 0.0770144708362571
ENSG00000047188 -0.512451461597022 0.0416754893274343 0.235252784748087 0.40709914632229
ENSG00000047230 -0.0801434133518172 0.72458100134984 -0.11047111296825 0.612029285579643
ENSG00000047249 0.55785136690176 0.0194306895207869 -0.382206581174628 0.141690023001652
ENSG00000047315 0.148718382059867 0.301557888866073 -0.16330570303694 0.265763402854303
ENSG00000047346 -0.256408716905196 0.414904874915351 0.410367243253746 0.170682260876199
ENSG00000047365 -0.730191318952572 0.155648642833636 1.54023416750755 0.00201601556565234
ENSG00000047410 -0.274308395940659 0.288096596999482 0.521377546684594 0.040460186496389
ENSG00000047457 -0.329062080651291 0.501708230487346 0.553824465061135 0.253629840550433
ENSG00000047578 0.436262183594496 0.0208082322464181 0.529509784942304 0.00581674075359494
ENSG00000047579 0.508731865634491 0.0393081955093569 -0.163134417307509 0.581309152894701
ENSG00000047597 0.0226204377475771 0.952708029523805 0.918701486216251 0.00165862522246638
ENSG00000047621 -0.252963693798799 0.358353071018061 -0.023586517433697 0.948054767527687
ENSG00000047634 -0.835810378502423 0.00170573594800313 0.297611789544933 0.333322413052209
ENSG00000047644 -0.210446323931632 0.43277145213592 -0.495819223115944 0.0517128842585481
ENSG00000047662 -1.37801235943163 0.000488814453171773 -0.0133187906846885 0.983936535543464
ENSG00000047849 0.341722792728028 0.181607981928639 0.11308521484101 0.70917454473726
ENSG00000047932 -0.127832187021074 0.409230882538898 0.124751748841544 0.42685684724024
ENSG00000048028 0.0484309009289282 0.89313621461219 -0.355923555757876 0.227756959386991
ENSG00000048140 0.601809487285958 0.00336572389882638 -0.0988086655712652 0.707814194525593
ENSG00000048162 -0.0778880781922055 0.891317541461956 -0.305107000696752 0.543699329543157
ENSG00000048342 -0.299060875876393 0.382606724131098 0.00613598124330263 0.989552008934528
ENSG00000048392 0.0536919004790176 0.889425929785494 -0.574116652837502 0.0551500674236418
ENSG00000048405 -0.352875760376668 0.0612263617330338 0.467479827486849 0.0168456828855339
ENSG00000048471 0.317591918722999 0.481094616922221 -0.0727562732540895 0.885587043653867
ENSG00000048544 -0.15521739547906 0.475704202233669 -0.0411372824007351 0.875689989785618
ENSG00000048649 -0.409685002951223 0.0757058238902645 0.259382807710786 0.303360647530041
ENSG00000048707 -0.238724460757304 0.512445756466045 0.438077070644445 0.200889681178866
ENSG00000048828 0.43231480986246 0.0475389196107339 -0.0316255849462115 0.915720319374185
ENSG00000048991 -0.128329146548937 0.661098510068393 -0.0845760420708837 0.778019722662677
ENSG00000049130 -0.398944343174293 0.219456366056235 -0.900568652120331 0.00295715292784887
ENSG00000049167 -0.465187250225731 0.00419031324891021 0.206137149638407 0.269396525375208
ENSG00000049239 0.546204389200642 0.0955303152594913 0.111518585356311 0.783169028435284
ENSG00000049245 0.122041214040471 0.481094616922221 -0.207970539956229 0.209315356811903
ENSG00000049246 -0.167583488523062 0.631706524535587 0.612342425448426 0.0463519373380379
ENSG00000049283 0.673836076238662 0.00354765010642306 -0.948131694149584 2.17140102671287e-05
ENSG00000049323 0.765174163531 0.000363203975074959 -0.473756397327499 0.0343866200480574
ENSG00000049449 0.226764083925404 0.448471536303328 -0.949279944721484 0.000281093202464448
ENSG00000049541 0.290598828032592 0.266229903362975 0.0237817403305283 0.947118753659052
ENSG00000049618 -0.0378587625997946 0.90970994467333 0.310458065197139 0.2479870956239
ENSG00000049656 0.708380405845399 3.75054842442199e-05 -0.320241826048466 0.0982765873151675
ENSG00000049759 -0.111537880677719 0.754239147587505 0.425954790926169 0.164858325081928
ENSG00000049769 0.216020673894794 0.456955376409851 0.010103401273114 0.979701757555239
ENSG00000049860 -0.0568758295795094 0.821172848290067 -0.487116855675662 0.0165269434808662
ENSG00000049883 -0.0457266643933521 0.885700408780404 0.0449935295243155 0.888601559261716
ENSG00000050130 -0.579055868930865 0.0826223746685905 0.0482652375123106 0.916583241229259
ENSG00000050165 0.353855602531184 0.170029425677015 -1.43506816009032 7.03394444109827e-11
ENSG00000050327 0.306912311934431 0.105224711203711 0.562021979087822 0.00254034126200609
ENSG00000050344 0.37414662834108 0.0722182026436459 -0.042588446970289 0.881531455759829
ENSG00000050393 0.114280076083337 0.659528245193048 0.165875558504322 0.506343265065704
ENSG00000050405 0.183102157884946 0.446170522831869 -0.32166973625679 0.164715145383864
ENSG00000050426 -0.0675658518076364 0.759072173460531 0.243137278402727 0.203933503573281
ENSG00000050438 -0.329662673064063 0.354196109377581 -0.410482990578052 0.244691721140547
ENSG00000050555 0.549148862276704 0.248319604431357 -0.661455017465321 0.206128324773683
ENSG00000050748 -0.0552133169688902 0.80959301238376 0.0624859622591157 0.779310322399686
ENSG00000050820 0.636723871134151 0.00216366933567706 -0.0324895787690676 0.911781244281396
ENSG00000051009 0.11371372089512 0.701965150783657 0.228449461709422 0.399820527936002
ENSG00000051108 0.0165482435600931 0.93479366012059 -0.125941173413226 0.479021772191629
ENSG00000051128 0.618553029704598 0.0329091632228641 -0.106012558670633 0.775712183258839
ENSG00000051180 0.534142048803653 0.109686590491613 -0.122428823744062 0.775663011961536
ENSG00000051341 -0.497865386930417 0.0795187290620816 0.656587132021109 0.0263779499443677
ENSG00000051382 0.0267407754368532 0.916697288162444 0.088063079552312 0.707643257179441
ENSG00000051523 0.00527901408176623 0.9927146105954 -0.771801989719403 0.0778004688495757
ENSG00000051596 0.421394957535266 0.0542671475949971 -0.477260463575066 0.0410259677868084
ENSG00000051620 0.167522999184255 0.678357821536604 -0.490343373103103 0.172235000788793
ENSG00000051825 -0.120053400037754 0.748458323074256 0.00192046111996736 0.996612601996042
ENSG00000052126 -0.388160662543528 0.092585865453929 0.185855379569225 0.478228479310452
ENSG00000052344 0.322517759973419 0.132287928035156 0.0397864927023579 0.88778512431393
ENSG00000052723 -0.340765560855476 0.201702647978249 0.0438159559185725 0.900111401560095
ENSG00000052749 0.552549001803367 0.0230056133970157 0.110226294803515 0.721279581370814
ENSG00000052795 -0.037234541018109 0.913444900324647 -0.130074008867741 0.671095849604782
ENSG00000052802 -0.375232576672813 0.0972160537155898 -0.415826220723912 0.0804246523349468
ENSG00000052841 -0.466300206125011 0.0654791229584508 0.409422047647407 0.128766292197691
ENSG00000053254 -0.0291914731664525 0.946975876990261 0.145349858858347 0.726003476727686
ENSG00000053371 0.447373318795387 0.0766615189725823 -0.516776593510052 0.0537087641254966
ENSG00000053372 0.290339519359316 0.387957735372453 -0.426019507623003 0.200889681178866
ENSG00000053501 -0.0314860351267118 0.949196074043708 -0.303147340549996 0.502310008153698
ENSG00000053524 -0.442223833944111 0.335595001852928 0.743263853939358 0.0974704872897681
ENSG00000053747 0.0526217594930784 0.883480647089741 0.198654923875678 0.51617914051513
ENSG00000053770 -0.154742984856068 0.439498240456984 -0.199145397547499 0.304719237909541
ENSG00000053900 -0.472768462035229 0.0240395770874812 0.446830265661099 0.0476339433584058
ENSG00000054116 0.16974787019491 0.63512195847195 -0.362223130469089 0.276117189073015
ENSG00000054118 0.548331844914976 0.00902096827680335 -0.272869364388046 0.244168295905614
ENSG00000054148 -0.271174816572293 0.44305426785337 -0.487124015416835 0.157047848385829
ENSG00000054179 0.302356963890198 0.548282589535574 0.0684741996853023 0.912115721832783
ENSG00000054219 -0.086220637306052 0.737140479732224 0.12632700929518 0.605285403432921
ENSG00000054267 -0.366669356148542 0.16505140649943 0.390413061351217 0.152952091711008
ENSG00000054277 0.355013464143489 0.314170569282261 -0.135653030036425 0.737196021411677
ENSG00000054282 -0.208655106676872 0.602531385406433 0.306426855859201 0.421264998997529
ENSG00000054392 0.430420608874897 0.041046379006371 -0.293185936264734 0.202939704541796
ENSG00000054523 0.296956170650494 0.350186175548357 0.413569592211598 0.18584501486334
ENSG00000054611 0.511983039794033 0.000204004953767681 -0.104791948311127 0.53652423506508
ENSG00000054654 -0.431673750897123 0.202255180168029 1.08012376836029 0.000667602454625457
ENSG00000054690 -0.151830687489105 0.631723244040477 0.69182222253028 0.0107393162290188
ENSG00000054793 0.466437778463646 0.0326470124264479 -0.288290128544598 0.227302761512712
ENSG00000054965 0.328191060617536 0.299120740736491 0.207783741822069 0.542214233963793
ENSG00000054967 0.374712674532029 0.296742740632689 0.337920628516876 0.397490088311987
ENSG00000054983 -0.232919111800514 0.269035478004872 0.266929531071344 0.213221028798171
ENSG00000055044 -0.308201820950173 0.169069870336555 -0.060115295980339 0.83353954806332
ENSG00000055070 0.491888920559524 0.0247906945866269 -0.311111341486387 0.19409563042057
ENSG00000055130 0.231476140870362 0.0815336383424608 -0.0261630566283594 0.883743494986886
ENSG00000055147 -0.0762301238210017 0.806120316400513 0.299051202220714 0.264078909695565
ENSG00000055163 0.320178649796995 0.457711815408563 0.546250053277747 0.184065440685885
ENSG00000055208 -0.0971360762501803 0.714683611468836 -0.00944433155823359 0.976489844662371
ENSG00000055211 0.112858190192884 0.661098510068393 -0.0956512760050153 0.72368338912121
ENSG00000055332 -0.0958678478504169 0.714683611468836 0.059576761653136 0.83152918534813
ENSG00000055483 -0.0452173489700134 0.889060121455274 0.217604321508987 0.42685684724024
ENSG00000055609 -0.168535931938852 0.727440496722571 0.993496083615844 0.0139615378092103
ENSG00000055732 -0.835898653854654 0.0257257680598817 1.08824532971035 0.00355999390623758
ENSG00000055917 -0.106989187491429 0.680089672444848 -0.0621258503818035 0.821145129351156
ENSG00000055950 0.135983226985321 0.680726246588673 -0.324618540360479 0.281517747930212
ENSG00000055957 -0.292430334325839 0.574138971204188 -2.05566759347902 2.59771100583141e-07
ENSG00000056050 0.0680093905205796 0.81574718748942 -0.342328294797694 0.199633497922937
ENSG00000056097 -0.140308293953681 0.394160288319501 -0.0935141384146901 0.59441115118948
ENSG00000056277 -0.109595336355373 0.722101000345451 0.0674443736516787 0.832479332437326
ENSG00000056558 -0.081727047443821 0.886007086935477 0.799077712473563 0.102200997769419
ENSG00000056586 -0.252767885472783 0.194917668429209 -0.024996478926487 0.921763100619306
ENSG00000056736 -0.353003499203765 0.0582075824589698 -0.216609794530827 0.301920164135163
ENSG00000056972 0.575300527503237 0.0147296325327174 -0.330242353682817 0.206977093531677
ENSG00000056998 0.630133674484294 0.00281728485691036 -0.80510011120093 8.36847268566983e-05
ENSG00000057019 -0.211578628541299 0.491968202016618 0.0424694122806318 0.907974135007131
ENSG00000057252 0.145507642711897 0.436687138945156 -0.358140988117433 0.0401699539424785
ENSG00000057294 0.357987770838383 0.0258250995405299 -0.226590613726139 0.196286163021306
ENSG00000057593 0.100518200061179 0.805065606867037 -0.486244777169797 0.152441543131658
ENSG00000057608 0.268668172036685 0.124023760546598 -0.286545249120427 0.117590796958685
ENSG00000057657 0.198933815128816 0.690288713774108 -0.30911791177408 0.497351462495555
ENSG00000057663 -0.153679100855856 0.492435693627024 -0.0461125280333774 0.862954883517506
ENSG00000057704 0.949594026640489 0.00727053526582178 -1.28724453031583 0.00038104150248388
ENSG00000057757 0.394158311270725 0.070043987765352 -0.380183711797496 0.102996791098724
ENSG00000057935 0.275444112331374 0.0295460876951322 -0.351617799059235 0.00628358787422167
ENSG00000058056 0.171364251238673 0.521513295785039 -0.0822442348636003 0.778337194377319
ENSG00000058063 -0.43094850315928 0.0637470176986156 0.409529386732611 0.0979336258066612
ENSG00000058085 0.797114652821168 0.000120382825338171 0.479627195743882 0.0378953350348627
ENSG00000058091 0.169617617010635 0.738486719230475 0.528445255258921 0.228059579968751
ENSG00000058262 0.560187559283268 0.000396540082747084 -0.365237098438753 0.0367881769588134
ENSG00000058272 -0.515214399903724 0.0161865121713497 0.253739260107984 0.287822166350589
ENSG00000058404 -1.37239683985763 0.0130976026076795 0.274451221805236 0.692738123006854
ENSG00000058453 -0.392544278427904 0.136997395513466 0.387485344746529 0.147632587058303
ENSG00000058600 0.436745693928828 0.0438230345841867 -0.0617555869169828 0.827562245217577
ENSG00000058668 0.314720798600884 0.311552784008807 0.213460348440654 0.52000475768486
ENSG00000058673 -0.130169120761472 0.52908262676956 -0.142646548630613 0.489891449079287
ENSG00000058729 -0.112135051640354 0.588902934808919 -0.0748664298249975 0.733802409292318
ENSG00000058799 0.300874603434265 0.225595560105437 -0.24244867755558 0.372179193781527
ENSG00000058804 -0.101422540081022 0.775028129222195 -0.241973840874127 0.452294752768117
ENSG00000058866 -0.74046338835855 0.0896866371925114 0.617600070681509 0.165360898056787
ENSG00000059122 0.501226919642348 0.0830674247894403 0.27854492308102 0.384318074568982
ENSG00000059145 -0.181308242298615 0.503878424620519 -0.0861297170408476 0.770132089286017
ENSG00000059378 0.101169958917197 0.752431653732201 0.650182768341683 0.0196345144534194
ENSG00000059573 0.555530136301829 0.00163870900907752 0.330727060012689 0.0907752251726107
ENSG00000059588 -0.843995066232857 9.88240916766134e-05 0.939139445279111 1.3003559912231e-05
ENSG00000059691 0.696311831346121 0.00156302947044722 -0.120931582269378 0.664850250515179
ENSG00000059728 -0.489495440805628 0.0985153916954667 0.0906624304688359 0.809632157688858
ENSG00000059758 -0.225205664662694 0.17070337959528 0.278129114279796 0.108084059264683
ENSG00000059769 -0.139050775775868 0.487258894884929 -0.607346656315989 0.000249055314002167
ENSG00000059804 0.0466761633372978 0.932244991183265 -0.330816887458615 0.494316596814082
ENSG00000060069 0.840779127126293 1.9674281499584e-06 -0.46384861102429 0.0196570712550527
ENSG00000060138 0.195276214379018 0.376582706412667 -0.0315767684081838 0.909476122824735
ENSG00000060140 0.329422271478413 0.230925560999185 0.649061684799813 0.0334410157125136
ENSG00000060237 0.146780557889726 0.670577375337752 0.211109759115247 0.521043258626236
ENSG00000060339 -0.176088411457956 0.497283443190633 0.0165539476882944 0.96132361809586
ENSG00000060491 0.718860981948895 0.000157264964889635 -0.258156185074636 0.236740092731709
ENSG00000060566 1.33322566136056 8.03149348045262e-05 -0.888568911567144 0.0153581133080012
ENSG00000060642 0.124637452047882 0.61153756481765 -0.304594957840332 0.177749568752502
ENSG00000060656 0.54792477213852 0.000687291802123384 0.651536981200857 4.08723538592591e-05
ENSG00000060688 0.377210565304828 0.18273015857963 -0.198248345657966 0.537462719559996
ENSG00000060749 -0.160876268201285 0.584501988080631 0.303419804959282 0.264078909695565
ENSG00000060762 0.00418579108183367 0.988062394582431 0.337632502342283 0.19871794284753
ENSG00000060971 0.295566841376706 0.202368305787209 -0.549875092691858 0.0163952102872966
ENSG00000060982 0.216949421562035 0.479274151630929 -0.961979610873399 0.000235137729157573
ENSG00000061273 0.649883133044629 0.00176618397748269 -0.454134734207028 0.0455492979335443
ENSG00000061337 -2.07541990857007 0.000422697776713544 -1.19261806660264 0.0521675827801793
ENSG00000061656 0.160859769969009 0.864097034248222 1.05808872437551 0.181151937720817
ENSG00000061676 -0.238684678662071 0.202674129351574 -0.0423565713828363 0.860093163493954
ENSG00000061794 0.243108883288388 0.259379039034011 -0.576829926389685 0.00539215809739643
ENSG00000061936 -0.0542553763051929 0.80290156252783 0.187372317504055 0.317730059719481
ENSG00000061938 0.442015893892018 0.00941845361615905 -0.0479608688782556 0.824213223891078
ENSG00000061987 -0.702629158599944 0.00831387124307283 0.557682288168211 0.0530617905376381
ENSG00000062038 0.715215189718255 2.18501219174963e-05 -0.399914023329404 0.0330603682165237
ENSG00000062194 -0.367361087215312 0.0436975185134274 0.128051881223899 0.546897862508924
ENSG00000062282 0.300190862672398 0.105334841159574 -0.114928745869623 0.591709184129459
ENSG00000062370 -0.391420955574771 0.073879484284912 0.0790242309124048 0.775663011961536
ENSG00000062485 0.354755018040239 0.0301706988170481 -0.229531411543473 0.198547691271061
ENSG00000062524 0.457230186831955 0.160477850857166 0.578080130400209 0.0891447389386966
ENSG00000062582 -0.0324991371161658 0.931554259300439 -0.235579277678478 0.484348850783347
ENSG00000062598 0.151113013244312 0.570367364243258 0.133713186874293 0.620541018718516
ENSG00000062650 -0.224566630263045 0.263162791752286 0.319969123062632 0.112447671917448
ENSG00000062716 -0.785708714577719 0.000978231893757316 -0.471279211100314 0.0758277885236262
ENSG00000062725 0.237949347618479 0.293443058872055 0.0385604745565289 0.892002636167697
ENSG00000062822 0.666085998045974 0.00745024414142842 -0.29135945905556 0.303952245221664
ENSG00000063046 0.429025175612754 0.0078289041672439 -0.647625009650195 4.07582835911536e-05
ENSG00000063127 0.228867376043355 0.773929964090418 0.687008637574728 0.313028101292968
ENSG00000063176 0.40933316618456 0.0712915993778647 -0.38537669744394 0.108926846958999
ENSG00000063177 -0.173163511189927 0.696114218451672 -0.418282177635315 0.29223901923801
ENSG00000063180 -0.36541732268566 0.465802370006239 -0.314885102745025 0.55260317008358
ENSG00000063241 0.172690876519539 0.643511471822021 -0.357589964142424 0.303360647530041
ENSG00000063244 0.641006138680489 9.81810571320753e-05 -0.232058927501839 0.217613464402548
ENSG00000063245 0.716850897034824 5.14271381095985e-06 -0.291011172551221 0.103495779553094
ENSG00000063322 0.356888865068555 0.235531621661742 -0.281136713121502 0.376071864794015
ENSG00000063587 0.0171541349808902 0.968492810248635 -0.0254047430279824 0.9575009102501
ENSG00000063601 0.261529676376802 0.228543481764638 0.074696851498807 0.771473535448579
ENSG00000063660 0.608534188009077 0.0338103751030936 -0.188684948203131 0.57548994361591
ENSG00000063761 0.159509349487067 0.631853530938139 0.19701027461139 0.534125192668432
ENSG00000063854 0.24915504802109 0.438903143102909 -0.211257027252595 0.532281180143118
ENSG00000063978 0.4008225774384 0.0143627010908512 -0.220155042609878 0.226794855495859
ENSG00000064012 0.00511569396019696 0.980056102689556 0.00152678419958426 0.995039232906454
ENSG00000064042 0.316412057230784 0.305724468496922 -0.0398897389563364 0.921763100619306
ENSG00000064102 0.074688066866366 0.854166559979724 -0.148584232626018 0.698621911707175
ENSG00000064115 0.20429457647414 0.341042689459555 -0.473526498300862 0.021757615198846
ENSG00000064195 0.200713127368073 0.590098167703537 -0.509431934474066 0.107201318479604
ENSG00000064199 -0.391737048508772 0.375024601934286 -0.0500720655446375 0.935142204889947
ENSG00000064201 -0.949303107211422 0.139476411981511 1.14491744527362 0.0998860421131577
ENSG00000064205 -0.319511854923316 0.60649754379834 0.283220218326848 0.642340372555139
ENSG00000064225 -0.52861207925208 0.10154214396184 0.442158011340395 0.196979520683285
ENSG00000064270 0.0883436519165052 0.790643047171135 -0.435285938236848 0.112691687831954
ENSG00000064309 0.123024427742627 0.754243801409876 -0.736575481608302 0.0192095533593575
ENSG00000064313 -0.294842867022901 0.436517764642314 0.0758655329465172 0.868783425567431
ENSG00000064393 0.485179364092121 0.138649449623435 -0.244483056994857 0.506343265065704
ENSG00000064419 0.427436957925492 0.003871814519155 0.111660647068167 0.527820094270788
ENSG00000064489 0.472802818924559 0.506495246288162 0.0682394026317685 0.937493561225584
ENSG00000064490 0.209246895125118 0.522737180216336 -0.429679463426398 0.170087936830435
ENSG00000064545 0.224787628762882 0.347540014957804 -0.397454121011818 0.0999085502236434
ENSG00000064547 0.436699831258589 0.0182235033756032 -0.431562290659635 0.0363664496640643
ENSG00000064601 0.324193329681711 0.0286168736931471 -0.345037912578037 0.0273961548678264
ENSG00000064607 -0.047152835410118 0.864149631558229 0.190392601637023 0.424644014724107
ENSG00000064651 -0.0496410590416619 0.863125453541321 0.440969366989717 0.0588049543119575
ENSG00000064652 -0.186283788984499 0.398919161284373 0.327786139288753 0.116806905747539
ENSG00000064666 0.920477046347845 7.80632831310348e-05 -0.774396576409549 0.00150318541378432
ENSG00000064687 -0.114370714957768 0.846240117841153 -0.202393109996678 0.722004623073176
ENSG00000064703 0.25338573043376 0.371925256837976 -0.175104753175318 0.572667381861582
ENSG00000064726 -0.351156805011619 0.217311928869106 0.360671693353109 0.215512887155167
ENSG00000064787 -0.0467816809080915 0.929695223272262 -0.838548286363058 0.0490178150774673
ENSG00000064932 0.412924906151342 0.0472899521435997 0.131055497163635 0.597522711450243
ENSG00000064933 -0.375903903057632 0.227364102231581 -0.0781006617603249 0.844031437304904
ENSG00000064961 0.503595883671782 0.00427718800622688 -0.393882441164709 0.045182711092402
ENSG00000064995 -0.0833888100382132 0.713707252256529 -0.05816431223996 0.810760019873973
ENSG00000064999 0.548338463916989 0.00247795131575999 0.0748156015366751 0.743617500077166
ENSG00000065000 0.446075673353087 0.457096041021943 -0.276076254095441 0.670437399031609
ENSG00000065029 0.119990303313443 0.763235583136228 0.235981447062276 0.51781208522222
ENSG00000065054 0.582566534437849 0.016378608696986 -0.496647065310376 0.0598854083072882
ENSG00000065057 0.180494851665696 0.711005878127104 -0.757010678752766 0.0853556731773451
ENSG00000065060 0.273488957871691 0.279836446937347 -0.081743041516893 0.78196622185054
ENSG00000065135 0.0772692307486847 0.595637382059393 0.217718807453114 0.0969321232601383
ENSG00000065150 0.230116933593089 0.155884064797378 -0.410268461171067 0.0111083370243174
ENSG00000065154 -0.0541626820279738 0.888246785889812 -0.107870214916207 0.764876086060962
ENSG00000065183 0.535340990847253 0.0400379535190766 -0.129768455488424 0.689113210264464
ENSG00000065243 -0.362158680938186 0.074916628031937 0.322831945191645 0.136377041151042
ENSG00000065268 0.534629057183921 0.00533789939222061 -0.363819524589015 0.0948964534388081
ENSG00000065308 0.423303876297771 0.122798430275658 -0.114166476830717 0.731594484400565
ENSG00000065328 0.294390762060303 0.229829344252975 0.279838802708312 0.275680091554639
ENSG00000065357 -0.0627549888174167 0.906064600448083 0.173499834006436 0.727108589943206
ENSG00000065361 -0.088626346831873 0.773155579670412 0.354568026266103 0.176254851422031
ENSG00000065413 -0.790132854393823 0.248270674071953 0.747563322747731 0.276768284315195
ENSG00000065427 0.557889321169496 0.0225228487523083 -0.559283665604444 0.0323578736847587
ENSG00000065457 0.0507677684060104 0.891920893476206 0.59931612761091 0.0434194786658323
ENSG00000065485 0.360998715252427 0.051797425919888 -0.621797283064141 0.00061278645833181
ENSG00000065491 0.263717621469434 0.105899690324647 -0.0551068289869441 0.780881080236921
ENSG00000065518 -0.227225742214745 0.411099453935747 -0.595408166928161 0.0245170541905221
ENSG00000065526 0.310638471325983 0.216411344561256 0.233335909446107 0.382192165457033
ENSG00000065534 -0.0317586003366163 0.940837814275349 0.708424296809003 0.0361596929595631
ENSG00000065548 0.0191062045290263 0.940453085878525 -0.0863635485902566 0.723506005189688
ENSG00000065559 0.00852162775998771 0.96877162317004 -0.159256222509467 0.396702196563027
ENSG00000065600 0.364068762002176 0.395678038296198 -0.367250604390647 0.409200291339663
ENSG00000065613 -0.0436694807522104 0.882598368706063 0.373807039336902 0.113742583367324
ENSG00000065615 -0.31478277399501 0.338440931456792 0.324126160528687 0.33152220006887
ENSG00000065621 -0.624224074334258 0.0539658259354539 0.856858846540194 0.00903687566527676
ENSG00000065665 0.129465464984749 0.544747010357704 0.429137340321464 0.0241576842843324
ENSG00000065675 0.496079726802419 0.0760648922512728 0.701175998736721 0.0197417258604059
ENSG00000065717 0.396901002862484 0.165563441151045 -0.664695425934632 0.0196069414102116
ENSG00000065802 0.217034621174687 0.550053430700873 0.0544772549236306 0.898543171662787
ENSG00000065809 0.164791609724436 0.529002463214712 0.503767875494069 0.0349476914567768
ENSG00000065833 0.448540512685254 0.0442997338298833 -0.28145593170903 0.248291869390244
ENSG00000065882 0.275873554797932 0.311394246486379 0.132481176919188 0.662459628804284
ENSG00000065883 0.10237797768403 0.606231948601311 0.278426089406628 0.119221598562805
ENSG00000065911 0.16211441004112 0.70502976072511 -0.732755510977714 0.0490178150774673
ENSG00000065923 0.230818230173234 0.319493832997455 0.133722505259501 0.596011752416686
ENSG00000065970 0.156307890225453 0.577040077477559 0.103093334645526 0.726644848609506
ENSG00000065978 0.425118953143959 0.0751906775290002 -0.696236208898342 0.0037532162817651
ENSG00000066027 0.192917807664041 0.216630620863925 -0.154308689528177 0.349276295450762
ENSG00000066032 -0.639864945649832 0.292312742737138 0.714222581904733 0.211021383118919
ENSG00000066044 0.607834491716884 0.000236681842855052 -0.458236323772205 0.0118974174016604
ENSG00000066084 0.59655062440241 0.0274637494172816 -0.152169961623872 0.639213789169457
ENSG00000066117 0.362066677006681 0.0507995221723057 -0.348369802717257 0.0765835010869815
ENSG00000066135 0.340511415374783 0.236911037685697 0.0464730245124248 0.900111401560095
ENSG00000066136 0.144099635186661 0.516907267314223 0.130751626996099 0.560750975495645
ENSG00000066279 -0.616902844103616 0.00716119804953205 0.230411646441438 0.383572031886217
ENSG00000066294 -0.715135170305641 0.193160814941592 0.618657895801073 0.258732613983261
ENSG00000066322 0.282505950286911 0.215830450389498 -0.407961101718563 0.0780998300300153
ENSG00000066379 0.0567539011107173 0.879401922359984 -0.432851359891078 0.193532893453392
ENSG00000066422 -0.250460914465935 0.293263532337466 0.0812755651269682 0.770630443060191
ENSG00000066427 -0.366977712424474 0.358456957596989 0.300516413757214 0.471434533321858
ENSG00000066455 0.174281165489667 0.24489426075113 -0.150858637887303 0.339470643332372
ENSG00000066468 0.285992396274692 0.270757849199231 -0.224091842065414 0.417043781841445
ENSG00000066557 -0.153238224949293 0.497012374286521 -0.179440872341669 0.437961991400727
ENSG00000066583 0.209432867514525 0.380710319628488 0.0130399656722955 0.968746385407903
ENSG00000066629 -0.186058288465256 0.641244482441755 0.196452520011408 0.602659551135367
ENSG00000066651 -0.51521560859406 0.00371473815540821 0.263849716307944 0.20343066991908
ENSG00000066654 -0.402127883465253 0.0766877033974976 -0.142821623300383 0.592280462350599
ENSG00000066697 0.313226398090639 0.0765047161224528 -0.432944005768513 0.0193744126097745
ENSG00000066735 0.733110968386103 0.00263323437993271 0.055518732642451 0.866871214391317
ENSG00000066739 -0.372208647039846 0.20908963667378 0.258339454809233 0.40838104260012
ENSG00000066777 -0.108744261076166 0.708461300463228 0.10968666123305 0.706108393911036
ENSG00000066813 -0.596757301029388 0.202147816269797 1.25016724699127 0.00280416562538673
ENSG00000066827 0.286548929121065 0.260088190300763 -0.227061181499874 0.391015365736455
ENSG00000066855 0.227811420583432 0.376511689329035 -0.503507459010765 0.042768318698291
ENSG00000066923 -0.201780826236648 0.707616392436345 0.620220059267668 0.209223918341703
ENSG00000066926 0.677440029703241 0.00105655113483517 -0.519911242839785 0.0249728472029148
ENSG00000066933 -0.660335940908705 0.00187633250305774 0.171756151125114 0.496135954415459
ENSG00000067057 0.787153165876076 0.0361177817654348 0.216862996935257 0.631606012517717
ENSG00000067064 0.0434986764798272 0.846240117841153 -0.221826064788038 0.23590577252894
ENSG00000067066 0.159632010487159 0.720213066392581 0.709858969951041 0.0822875509961231
ENSG00000067082 -0.432811910333853 0.197031951108141 0.0444995066415804 0.919923503346302
ENSG00000067113 0.103545167158965 0.610962296428041 -0.471518997673948 0.00749166521214482
ENSG00000067141 -0.0949786374367922 0.837565541899847 1.06172420616757 0.00251380352792196
ENSG00000067167 0.00400695216288003 0.990310992526822 -1.08037808430206 1.06210460522824e-06
ENSG00000067177 0.107954988359657 0.651282144293274 0.209935736729536 0.340779378443832
ENSG00000067182 0.335606350587401 0.00250966438768922 -0.130556461219167 0.308813165159005
ENSG00000067191 0.716845150543098 0.252488316844815 -0.219598563468735 0.769714327743332
ENSG00000067208 -0.310398811117054 0.376994920396602 0.332577124823712 0.346881730834204
ENSG00000067221 0.765372489807815 0.00235061716171745 0.0202341885715993 0.960051248680357
ENSG00000067225 0.857352912883242 0.00519059780530777 -0.377693336008539 0.275963342912649
ENSG00000067248 0.124020783297954 0.604074242329846 -0.0484401531319882 0.857113837541791
ENSG00000067334 0.049704405537041 0.849955588989234 0.0540891254906727 0.841122713619283
ENSG00000067365 -0.110914565366268 0.846343353062456 0.689028432672084 0.140990721033602
ENSG00000067369 0.565975271115544 0.0010785798936967 -0.165870768588868 0.414106224085923
ENSG00000067533 -0.211290325323607 0.55272277221438 -0.198136616940277 0.583664404444762
ENSG00000067560 0.498524502288566 0.0085339740096326 -0.581900652043878 0.00300524404060893
ENSG00000067596 0.582800759431381 0.00279214589790543 -0.214283869234669 0.337726015734586
ENSG00000067601 -0.0490937739153154 0.913968347799784 0.241738042808661 0.548504014593979
ENSG00000067606 0.391327551702904 0.0360719892466591 -0.0870251356385295 0.706797325428326
ENSG00000067704 0.304222501517127 0.057104597087876 -0.236482918777563 0.169476350871167
ENSG00000067829 0.636516948371929 0.00924284820870682 -0.60909644663699 0.0202720494145468
ENSG00000067836 0.208899112888608 0.45023518024943 -0.554146692283327 0.0395168968619481
ENSG00000067900 -0.153124835449783 0.5195603510803 0.0251030736669732 0.929794409620008
ENSG00000067955 0.307332413525205 0.0935230878837525 -0.0588039112368776 0.799238143007048
ENSG00000067992 0.30076062072432 0.492434760143852 -0.292011179786987 0.524208062990596
ENSG00000068001 0.379008526891474 0.278769330283111 -0.348464690335033 0.341855232783807
ENSG00000068024 0.0196460912525016 0.942596006891366 0.432683445783892 0.0485722967691089
ENSG00000068028 0.318844849182164 0.276494887232365 0.220664460317168 0.502310008153698
ENSG00000068078 -0.1321997355349 0.602342764009373 0.185756921689416 0.446827634312089
ENSG00000068079 0.52951883524379 0.0818746092546526 0.174053674059262 0.647925413399672
ENSG00000068097 0.263846352368189 0.0689577870630382 -0.155362402799004 0.334995876675317
ENSG00000068120 0.468752014624679 0.00518251497639613 -0.189244207790622 0.323432793570858
ENSG00000068137 0.132922607883379 0.474253822737736 -0.0701003825483373 0.738295849513638
ENSG00000068305 0.0177043750218583 0.955981371172589 0.0757858645627576 0.810760019873973
ENSG00000068308 0.503298588151732 0.000703117797199511 -0.323686420100504 0.0497358946001662
ENSG00000068323 0.638329513299422 7.90305211368065e-05 -0.176214052331493 0.351918088339849
ENSG00000068354 0.318054422478227 0.329786338865511 -0.362741443740233 0.267695385864835
ENSG00000068366 0.0546313204587077 0.820286450087536 0.0389307197297526 0.878090583715314
ENSG00000068383 0.485535870697261 0.00027928319415054 -0.153364980925131 0.318915091646882
ENSG00000068394 1.00304021201478 0.000310871293546483 -0.442174456477049 0.164899467150503
ENSG00000068400 0.509875256567818 0.034909856366629 0.211687986612158 0.441514704343411
ENSG00000068438 0.665572035378444 0.00686491557318711 -0.416482011408996 0.130502044072664
ENSG00000068489 0.276820511555188 0.447255330799313 -0.132365789021937 0.742655318006741
ENSG00000068615 -0.0725641995792529 0.860516360789041 -0.0611050063111075 0.878419448425581
ENSG00000068650 0.213815801183674 0.433175496863559 0.234775692608354 0.394375571122928
ENSG00000068654 0.846191773650202 0.00118277752720783 -0.170965527682816 0.592610242502801
ENSG00000068697 -0.132770274420452 0.688650212105724 -0.407656716282981 0.16395945901732
ENSG00000068724 0.585623922196581 0.000299010564360202 0.0122223216720592 0.96132361809586
ENSG00000068745 0.151885875032448 0.36550803885709 -0.278335780869146 0.0876558719654571
ENSG00000068784 -0.172450357609175 0.314292898441811 -0.025610368641101 0.907974135007131
ENSG00000068796 -0.0310084778124121 0.896785479761069 -0.0919503677560065 0.675169958332107
ENSG00000068831 -0.423081536541899 0.591122553099138 -0.428981535954619 0.592280462350599
ENSG00000068878 -0.239861481933536 0.350861144560066 0.120106795954575 0.674874850131166
ENSG00000068885 -0.719425135622081 0.0179938042640629 0.240956654102916 0.497146349507433
ENSG00000068903 0.284869463671606 0.0561334341979175 -0.0375961480702131 0.849954218222292
ENSG00000068912 0.0804056738842623 0.670577375337752 -0.0831353815950041 0.662277810214406
ENSG00000068971 -0.719677985710957 0.121786719634717 -0.73348381224953 0.13044693513669
ENSG00000068976 -1.18405096017732 0.0577852317969867 -0.0616590515676846 0.94347234949636
ENSG00000069011 0.56475242704761 0.00610244376074751 -0.810053631451938 6.74649463570971e-05
ENSG00000069020 -0.299621412805918 0.197012645109035 0.388924981750257 0.101218792454811
ENSG00000069248 0.262736448454384 0.0621399018135398 -0.135420299640328 0.392711211249459
ENSG00000069275 0.0795422994863186 0.762052363156724 -0.0770654941898383 0.769901585684061
ENSG00000069329 0.132056774647791 0.539311585991577 -0.107709651332398 0.62752298669446
ENSG00000069345 0.318718488052047 0.119569704445701 -0.444640362270622 0.0365928573843683
ENSG00000069399 0.43239387405316 0.0308751937802547 0.434982348386967 0.0610167246612334
ENSG00000069424 0.0531548903023412 0.865584299347693 0.837360385520876 0.000304480810826264
ENSG00000069431 -0.792378958551064 0.0250124989726975 -1.6817174273491 4.48326716047036e-17
ENSG00000069482 0.240034067110405 0.726095157584236 -1.24368858809633 0.0382292925878417
ENSG00000069493 -1.01909904011913 0.0266527926777479 0.755606859535433 0.129422695452074
ENSG00000069509 -0.0126430573570085 0.970173795382773 -0.647846780029516 0.0245921266663754
ENSG00000069535 0.0740321393141081 0.93831992111566 -0.989855548783596 0.195284216560343
ENSG00000069667 -0.484240518719172 0.0931830445885781 1.04627839094416 0.000115154116694249
ENSG00000069702 0.213561522724019 0.63512195847195 0.0496812443971499 0.923100536617343
ENSG00000069849 0.30531565956283 0.354209235460526 -0.651637439848575 0.0414266007570608
ENSG00000069869 -0.735640850836792 0.00360322215609813 0.540052146935378 0.0505445625369765
ENSG00000069943 -0.496758448709272 0.0381803264739189 -0.0131835354395023 0.971237545556654
ENSG00000069956 -0.105402782912903 0.635823913216115 -0.00217075266118437 0.993803777980917
ENSG00000069966 0.117795484643016 0.684167584319476 -0.0792013384893457 0.788642415853287
ENSG00000069974 -0.0459569087651449 0.886758369760802 0.0760688482392604 0.798511566602881
ENSG00000069998 0.529415587230488 0.0269985821788841 -0.319092863033671 0.230406770234898
ENSG00000070010 0.453398031609515 0.0770206001825609 -0.39033298400266 0.159180128652483
ENSG00000070018 -0.11331703701642 0.697116014905083 -0.0654328792427052 0.833162372445433
ENSG00000070019 -0.249109153161166 0.558780321909019 0.329872304799663 0.418115147031709
ENSG00000070047 0.769593962228523 2.69838958063258e-05 0.0122704762497114 0.966411040469903
ENSG00000070061 0.0178061329628175 0.952708029523805 0.491376138285579 0.0410259677868084
ENSG00000070081 -0.0127038303222114 0.967816902941664 -0.33342916780483 0.203436613982527
ENSG00000070087 -0.142149915643518 0.365067704921621 -0.88135506484942 2.98935906324505e-11
ENSG00000070159 -0.204153650991957 0.581428638674644 0.795526569946126 0.0145228763235985
ENSG00000070214 -0.0503649512406925 0.855772441618606 -0.14751670681926 0.545326881453491
ENSG00000070269 -0.635166996583168 0.00667244742258434 0.212681763643148 0.434380902633814
ENSG00000070366 0.494355680276323 0.0305924192432966 -0.0734528112789814 0.80219891930549
ENSG00000070367 -0.115407523827222 0.661166953439572 -0.0320231073763351 0.912619128263683
ENSG00000070371 0.319841695108403 0.243640933687128 0.236926882864888 0.404451625647976
ENSG00000070404 0.603724885894119 0.0629543141517303 0.746712677660345 0.0293350194835985
ENSG00000070413 0.400100881990212 0.00465119335168023 -0.0599387164575617 0.739689703511338
ENSG00000070423 0.330582731009821 0.13600514695155 -0.359021855119885 0.125219148789107
ENSG00000070444 0.00231883658728234 0.992592491470707 0.134502552541268 0.49733651220727
ENSG00000070476 0.374382665364779 0.0344036001070051 0.206342408909656 0.283346123859167
ENSG00000070495 0.284790540402342 0.342722648350816 -0.303048072299607 0.326194273085459
ENSG00000070501 -0.294037950303382 0.145462242157384 -0.326795289356178 0.137494776746253
ENSG00000070540 -0.191506556852091 0.383215014924532 0.201253361027391 0.37878719401918
ENSG00000070610 -0.22899693861416 0.229367371637498 0.424957643531718 0.0238482372673699
ENSG00000070614 0.630124366326301 0.0204994693461262 -0.0635863178533801 0.86407216476132
ENSG00000070669 0.424237660476385 0.319289844673531 -0.628629750926306 0.144655027664339
ENSG00000070718 -0.199890870894751 0.467006808640507 0.285011198974652 0.304747203485545
ENSG00000070729 -0.379729180840927 0.521130140229989 0.398256979343262 0.498481212214756
ENSG00000070756 0.366888178533658 0.0321409812598963 -0.928230328207451 2.09372979707289e-09
ENSG00000070759 0.126085724801525 0.616080089403207 0.033175543257968 0.906649261037354
ENSG00000070761 -0.0976047063698006 0.660154897282159 -0.286994860333393 0.157350057562966
ENSG00000070770 0.282948155132085 0.0802483078274994 -0.318399814224067 0.059193441524923
ENSG00000070778 0.0636533065573417 0.892743583937717 0.297501655995623 0.460752562613978
ENSG00000070785 0.533794021837626 0.0828146679465036 -0.200754184996403 0.586472571397365
ENSG00000070814 0.917949732442148 1.70895556244492e-05 -0.237928039234848 0.342063865148879
ENSG00000070831 0.0851056141524471 0.736604305692405 -0.633466305760392 0.00189167589763168
ENSG00000070882 -0.282313179461549 0.54623267318619 1.46498739383336 0.000162281801768222
ENSG00000070915 -0.00701768593735639 0.991861798286259 1.63919576517204 0.0011126821677846
ENSG00000070950 -0.478879849264264 0.100969088782081 0.255544577813577 0.444785160243791
ENSG00000070961 -0.162097823891979 0.563283634370727 -0.211013801713177 0.437255009253302
ENSG00000071051 0.418946728479806 0.0165203535859373 -0.523579603733184 0.00294722585440434
ENSG00000071054 0.24258092370615 0.330528258664201 -0.464372987161166 0.0553166136060127
ENSG00000071073 -0.182053712641779 0.558393862804151 0.219380193218119 0.47519770439608
ENSG00000071082 -1.21956054201764 5.11860342533891e-05 -0.344093998194738 0.328314823513291
ENSG00000071127 0.56219874274038 0.00930241280222696 -0.293964417217539 0.22194462174934
ENSG00000071189 -0.596711456324066 0.00193588383820031 0.752217295029503 8.5420885008365e-05
ENSG00000071205 0.058338137425193 0.858249054099902 0.220137223420425 0.433010335770615
ENSG00000071243 -0.678214071829528 0.000715918819009124 0.00297576551686632 0.992995140064717
ENSG00000071282 0.399402555331607 0.14600484846717 -0.131918353195377 0.695811522955478
ENSG00000071462 0.446534435244303 0.0382851395418321 0.200925147822463 0.420990799211389
ENSG00000071537 0.0652695417284311 0.843316728535707 -0.0547018013209515 0.873378756934157
ENSG00000071539 0.3949177222596 0.194635237650393 -0.296366315504555 0.367288841403254
ENSG00000071553 0.804540030317925 7.34939373797141e-07 -0.474842538073952 0.00806698568014923
ENSG00000071564 0.586612707396625 0.00106013455906095 -0.247536168059047 0.222051727915097
ENSG00000071626 0.372511812493841 0.0146840903626717 -0.229144361658259 0.175831596963684
ENSG00000071655 0.695916208459686 0.000140213763103073 -0.320087888987856 0.12206863832038
ENSG00000071794 -0.00346075358573067 0.991855731428573 0.0533990387896176 0.868677762460712
ENSG00000071859 0.778597374016496 0.00619046949092694 -0.462146071028185 0.142984571613905
ENSG00000071889 0.378741004922726 0.0392055591236618 -0.0962780761668636 0.673290534423771
ENSG00000071894 0.140151781148152 0.509526749584089 -0.0814811291270945 0.724586496477971
ENSG00000071967 -0.0121125422045101 0.986197310147008 1.84025567500277 0.000512985378072245
ENSG00000071994 -0.0605354897908647 0.830331689545453 -0.241246622666748 0.328184219473328
ENSG00000072042 0.030163620548416 0.902655975684434 -0.107863673044711 0.626375049395163
ENSG00000072062 0.511943976270277 0.0151794340257035 -0.197565983705892 0.415139992032703
ENSG00000072071 0.346793954807439 0.193997497526397 0.0863578376022343 0.788096720862667
ENSG00000072110 0.649727479184297 1.66910524559695e-05 -0.125112997483494 0.496650248537768
ENSG00000072121 -0.127813878097823 0.703516251758333 0.252065924335715 0.415937101720842
ENSG00000072134 0.402159413502011 0.229938341703874 0.188901755976398 0.615755180845599
ENSG00000072135 0.114209521216449 0.66575289307961 0.382197255243171 0.0980928198975706
ENSG00000072195 -0.0338954334314676 0.939278139380218 -0.138229013076114 0.742754673731693
ENSG00000072201 0.440363056943451 0.0826040498793058 -0.152067818192513 0.610512324916111
ENSG00000072210 0.0606537562529246 0.730578579557335 0.226750544902293 0.138888834233655
ENSG00000072274 -0.0469744210933893 0.885174660953967 0.733398168622761 0.00276150855588294
ENSG00000072310 0.317062684599485 0.274284230625995 0.368845776404204 0.210956541540045
ENSG00000072364 -0.0140869063763617 0.95178798747396 0.125721920826704 0.539306191612822
ENSG00000072401 0.0984576947242083 0.724445944972389 -0.291760955478357 0.244995312406265
ENSG00000072415 -0.031195155713965 0.90970994467333 -0.0435707699834831 0.875141441466479
ENSG00000072501 0.569877592557049 0.0341258139851367 -0.0978713506708176 0.774402429736111
ENSG00000072506 0.394688403776551 0.26212412211151 -0.75192346955196 0.0318799390682255
ENSG00000072518 0.593381775154399 0.0114707499882762 -0.0246692174973221 0.942050136207468
ENSG00000072571 0.0231179170869352 0.939278139380218 -0.00796258661330861 0.982383294400587
ENSG00000072609 0.582228874689308 0.0262180672486749 -0.209898287926608 0.493431000188458
ENSG00000072682 0.536522084259447 0.125247811259007 0.371016991237862 0.32804469176894
ENSG00000072736 0.178705695899621 0.20838529266031 -0.0510035121523807 0.762351863207198
ENSG00000072756 -0.408330325035496 0.0353593154879505 0.135604557271182 0.56829295836514
ENSG00000072778 -0.0620662347750491 0.849955588989234 0.196512834452862 0.497716178060844
ENSG00000072786 0.130437627794495 0.728980335660238 0.517042306295958 0.109275769711552
ENSG00000072803 -0.409174121159541 0.0741753956645853 0.342487231369932 0.16163475578539
ENSG00000072849 -0.460973321851133 0.122080784388174 -0.185335179242353 0.596144306138609
ENSG00000072864 0.273934109173967 0.410153226411076 -0.00671707837507044 0.988703805394169
ENSG00000072954 0.00973558142052438 0.980098223111348 0.0161496096534307 0.971539895023077
ENSG00000072958 0.56314666316267 0.0033976172026634 -0.105659934673027 0.659881699401459
ENSG00000073008 0.467229123953824 0.0191799954573655 0.195133976128875 0.396037002820388
ENSG00000073050 0.756535294614422 0.0046250918488962 -0.380229889444713 0.206099477667484
ENSG00000073060 0.519078382818929 0.000621049183801096 -0.329908720591397 0.0488193448443096
ENSG00000073067 -0.462158881691446 0.592155439077842 2.61643611913027 0.000207208370696455
ENSG00000073111 1.05308874808543 1.29056150283187e-05 -0.344022942997343 0.216118717226553
ENSG00000073150 1.17970129280359 0.0021399342334485 -1.20326558127676 0.00293726181419257
ENSG00000073169 0.451047982666752 0.0252070024916132 -0.10377442395974 0.677569710796126
ENSG00000073331 -0.494705302538728 0.117803409611484 1.11621746716398 0.000235137729157573
ENSG00000073350 0.46899097571454 0.0143685930054493 0.160209834580283 0.478696524864507
ENSG00000073417 -0.827447844681913 0.0680516064121998 0.957576274915686 0.0454551363991211
ENSG00000073464 0.699903110239315 0.000158381931912683 -0.158240379260104 0.476387979252113
ENSG00000073536 0.318263963074145 0.340058388301162 -0.365262706275193 0.285909652794163
ENSG00000073578 0.613044315302823 1.32118785802157e-06 -0.26837523312333 0.0627757935152609
ENSG00000073584 0.064733955775031 0.720213066392581 -0.359733072138892 0.0183280872616917
ENSG00000073605 0.533991778335943 0.120934752792348 0.449205622690439 0.2571377407343
ENSG00000073614 -0.370732631988006 0.251364042147089 0.165091764635647 0.653273655573849
ENSG00000073711 -0.0552671120082045 0.897670954924503 -0.322671124264307 0.351164898113106
ENSG00000073712 0.491450905635325 0.0511120743181838 -0.655130724917474 0.0145681153126478
ENSG00000073756 -0.175047340790787 0.692419980485972 -0.580472428320106 0.161830081564284
ENSG00000073792 -0.0361941635058392 0.898250828622893 0.359771363316482 0.113298417342081
ENSG00000073803 -0.187888948482538 0.406369212726994 0.35056145948955 0.109034155792139
ENSG00000073849 0.104441642512004 0.802339618208553 -0.691029220444348 0.0444268409638481
ENSG00000073910 -0.508000420896716 0.268986061984705 -0.384760093981738 0.412954242409751
ENSG00000073921 -0.102038011913362 0.623923449150582 0.046466590447449 0.839869609069828
ENSG00000073969 0.266026723104536 0.0818746092546526 -0.189605925828837 0.256056266790843
ENSG00000074054 0.0691265397507786 0.849750472892937 -0.0111834590965147 0.978574255099628
ENSG00000074071 0.33541588868066 0.380710319628488 -0.712566994293333 0.0556146399546336
ENSG00000074181 0.408659156979589 0.024553138220053 -0.485584274196877 0.00940281458099871
ENSG00000074201 0.154053859828964 0.424554651508941 -0.386287296825555 0.0361950617257902
ENSG00000074219 0.459416280238044 0.333984550308739 -0.589318831357234 0.225691264241247
ENSG00000074266 -0.160832150245399 0.428096906810034 -0.0132667004562356 0.96132361809586
ENSG00000074276 0.0517413729000295 0.937524110574651 1.3964861781679 0.00628358787422167
ENSG00000074319 0.211683916828275 0.339766022968464 -0.198144929168548 0.393054255173305
ENSG00000074356 -0.241490262745976 0.202118420556862 0.086026448288257 0.691058904298509
ENSG00000074370 0.0780879773447831 0.824264060770865 -0.49240754711757 0.0752335123562943
ENSG00000074410 -0.533317779958659 0.271528095487626 -0.666647517766137 0.177096010870928
ENSG00000074416 -0.394489374016514 0.400454442385415 0.35352088141734 0.463456515638534
ENSG00000074527 0.350177006475001 0.0610544166291865 -0.209974727412593 0.302426654802177
ENSG00000074582 0.183385964352344 0.494937019990867 0.00410031302311992 0.990957553310998
ENSG00000074590 0.380467357320006 0.0888567625897339 -0.547499733468708 0.0215488240964581
ENSG00000074603 -0.180778844787835 0.497283443190633 0.528480362216462 0.0297569900381982
ENSG00000074621 0.483013025380413 0.124304597174135 0.198442453823041 0.569530335983749
ENSG00000074657 0.0192075660280726 0.956929943070756 -0.103126944364973 0.761315231544983
ENSG00000074695 -0.176681380305829 0.519072669878767 0.20669027194061 0.445932177462747
ENSG00000074696 0.231688609652577 0.242833135239859 -0.546338536152337 0.00392663082440676
ENSG00000074755 0.0299538909778708 0.928617910560714 0.479748457680162 0.0762162591575005
ENSG00000074800 0.765422754837871 0.0384138540653158 -0.624917323728869 0.116389739009278
ENSG00000074842 0.298058279804876 0.407430155900883 -0.591174277166932 0.0908204815185274
ENSG00000074855 0.121600699650724 0.644402677913858 -0.12914913352874 0.623230556244901
ENSG00000074935 -0.959428877341085 0.0046902613327953 0.530684767909615 0.157769683095713
ENSG00000074964 -0.0674332808261206 0.784253984260076 0.540229366609506 0.00621872667271706
ENSG00000075073 -0.0249725631599186 0.956159400028657 0.824896776100331 0.0369043368504588
ENSG00000075089 0.0435452717311753 0.893386345233142 -0.751453229456772 0.00227705464886971
ENSG00000075131 0.124007315580123 0.697448621110969 -0.0139021763081791 0.972818471844784
ENSG00000075142 0.052200597198907 0.871812819265184 -0.0318147487827965 0.926609900264407
ENSG00000075151 -0.0863183121880515 0.703524380285148 0.0652705699687997 0.779381870964637
ENSG00000075188 -0.0493816957072238 0.890392941354105 -0.3823283814086 0.199633497922937
ENSG00000075213 -0.420738474308063 0.0929012408476955 -0.371053076298898 0.138888834233655
ENSG00000075218 0.246484293395479 0.499319900395477 0.15125403401719 0.700973385056144
ENSG00000075223 -0.617174864644074 0.0283198292438236 0.5367046540505 0.0727311435451748
ENSG00000075234 0.170931868673927 0.241620691921788 -0.164990617343438 0.272084865239499
ENSG00000075239 0.18290813019451 0.381606801406106 -0.612252631893079 0.00121198360661085
ENSG00000075240 0.550620164822217 0.0165055849264496 -0.29751933820692 0.225486450851907
ENSG00000075275 0.212494238542009 0.500263406427859 -0.117994773151406 0.730820467433556
ENSG00000075292 -0.725412683264403 0.0156390221485688 0.459572228528794 0.162262477208425
ENSG00000075303 -0.789205233797098 0.00100989352232129 0.704367508194141 0.00628358787422167
ENSG00000075336 -0.262003649487604 0.569899685568783 -0.773863022794757 0.0707202975404349
ENSG00000075391 -0.315385570082597 0.263675933444454 0.606547159807105 0.0283458497264405
ENSG00000075399 0.0525160190718848 0.916468100203538 0.0474740510795414 0.927770291138147
ENSG00000075407 -0.929946981004433 0.00546105165265786 1.07726927514732 0.00170721456535225
ENSG00000075413 0.0880906271091855 0.594003182664844 -0.0318497937007978 0.866501220683739
ENSG00000075415 0.279944455099587 0.250841284280377 -0.617505317056149 0.00890914995167641
ENSG00000075420 0.027254487286313 0.90718303930027 0.110720568233507 0.590985848830689
ENSG00000075426 0.173953096770094 0.451508330313033 -0.2736527734498 0.218170731592431
ENSG00000075461 0.142468988551311 0.786571033231168 -0.32059509624459 0.490741137787094
ENSG00000075539 -0.683954783198313 0.00168838446941781 0.476354226642896 0.0455492979335443
ENSG00000075568 0.219598085096656 0.412808846717932 0.0505483665668696 0.875717908620254
ENSG00000075618 1.29256296610845 0.00497977823983366 -0.245176531712528 0.673291017486114
ENSG00000075624 -0.244174416741882 0.743433304828107 -0.342344651963278 0.634253578002652
ENSG00000075643 -0.664452788554669 0.0133561977271928 -0.407064772856447 0.164272134994757
ENSG00000075651 -0.217191998171674 0.630656401383617 1.06125601924856 0.00542967101384632
ENSG00000075702 0.145999517874304 0.626663041723658 0.324100452005681 0.241146389360766
ENSG00000075711 -0.649267352257118 0.00118496253084479 0.0554319392577565 0.839948043447316
ENSG00000075785 0.381506354539213 0.0485185442774766 -0.449604183299127 0.0266579505558357
ENSG00000075790 -0.214237916238527 0.418124902697958 0.668739241420947 0.00836899310024972
ENSG00000075826 -0.824617709302461 0.0438230345841867 0.976072823956298 0.0202720494145468
ENSG00000075856 0.163788905798422 0.355250095832917 0.147456362624923 0.421661414529181
ENSG00000075914 0.2062095702418 0.401022322927149 -0.0632687864200514 0.83152918534813
ENSG00000075945 0.0676099155535952 0.769849022547614 -0.312952067783585 0.11656120521402
ENSG00000075975 0.230314500078716 0.163259788260615 -0.0225832474202301 0.91800847072311
ENSG00000076003 0.574323198852599 0.0120251881463636 -0.262128182035221 0.312726583641739
ENSG00000076043 0.0439321530837189 0.885627468642163 -0.287855423038699 0.247949959632242
ENSG00000076053 -0.323224241303415 0.188745603559411 -0.00984022435018266 0.977978623836736
ENSG00000076067 0.200954041572456 0.398919161284373 0.186408406820521 0.436263372472724
ENSG00000076108 -0.054150710673281 0.871503325283433 0.0731574704967572 0.823758265900623
ENSG00000076201 -0.0672679644354319 0.858872055661287 -0.554777864270968 0.0685731793935711
ENSG00000076242 0.224841131287187 0.271801362820235 -0.153382272782521 0.494825942830832
ENSG00000076248 0.518360567021937 0.0265767523624406 -0.617326572042029 0.012461965353626
ENSG00000076258 0.131083931936931 0.773270117075091 -0.457046537378045 0.197571928250517
ENSG00000076321 -0.266593625380997 0.402012340250115 0.206531197611713 0.534822382696648
ENSG00000076351 0.449986096202112 0.0408337646421547 0.0398683564525666 0.894340021171281
ENSG00000076356 0.452854626728602 0.384709192138155 1.97062501794902 1.01338008241557e-05
ENSG00000076382 0.386553404693387 0.226394971713836 0.0462731738596923 0.911441959379437
ENSG00000076513 0.31156243385622 0.135504850392682 -0.209481924678078 0.352598475256169
ENSG00000076554 0.30453775604731 0.349824136182411 -0.66572533387472 0.0348398677865197
ENSG00000076555 0.13055755738605 0.72458100134984 0.086697617690796 0.822947142499633
ENSG00000076604 -0.116325527039526 0.59343662413885 0.290736120204986 0.144433797380268
ENSG00000076641 -0.828066654231526 0.172320574934452 0.85035181962393 0.175699242730648
ENSG00000076650 0.265335380833645 0.151582325356776 -0.315733730729947 0.0978783968819009
ENSG00000076662 0.0940202229662214 0.862338993249324 -0.394184742851476 0.434814996420008
ENSG00000076685 -0.352130466799224 0.0658322146984029 0.414368770515103 0.0381747332719818
ENSG00000076706 -1.3934990681873 0.00987695418637725 -1.56093364991087 0.00149741793590803
ENSG00000076770 -0.259146012762126 0.225643243509096 0.294808828694458 0.176066357429513
ENSG00000076826 0.640032578657837 0.000117290990350144 -0.13217031752341 0.511104014479267
ENSG00000076864 -0.00250233894399047 0.994028769740877 0.073179128322335 0.830068507364475
ENSG00000076924 0.853593482595042 3.32045482314691e-07 -0.418620195213406 0.0274085917170591
ENSG00000076928 0.406413106258142 0.12462781705709 -0.00431921208985275 0.991122282332931
ENSG00000076944 0.431687384223221 0.0120954409270462 -0.0972067898688835 0.646651450377974
ENSG00000076984 0.490440667809816 0.00534318775877649 0.0796920811662364 0.722874051812526
ENSG00000077044 0.0260879065454641 0.941874829694564 0.933803640231986 0.000479314895301393
ENSG00000077063 -0.607376569116819 0.270085360011226 -0.361610358266655 0.528735541960325
ENSG00000077097 0.0880822800709004 0.742768086007613 -0.148106163755192 0.55494402023818
ENSG00000077147 -0.0369708148922931 0.828653491251096 0.230743514444842 0.102327215954906
ENSG00000077150 0.711670050029481 0.0107964293859372 0.356797989668342 0.263133710930771
ENSG00000077157 -0.213226352514513 0.432500983818543 0.479714951428132 0.0614639690891082
ENSG00000077232 0.0472919786079063 0.861712287235051 -0.0343207436529834 0.903999277734323
ENSG00000077235 0.466118703334425 0.0548015420268122 0.155927466033471 0.583503445179869
ENSG00000077238 0.249031044689164 0.286783545042845 0.536086344219074 0.0192472119064548
ENSG00000077254 -0.355646903166687 0.0417743534189503 0.183497026465422 0.345913333751693
ENSG00000077312 0.467722000780304 0.00491639552443781 -0.579127676874257 0.000743854327028565
ENSG00000077348 0.335878956490918 0.352270210847036 -0.637176677962642 0.0877011122863927
ENSG00000077380 0.224583025118125 0.130951770668665 -0.0959952694514858 0.574696094905724
ENSG00000077454 0.174067068318553 0.347541431914274 0.404586703272948 0.0226167276257807
ENSG00000077458 -0.959956277397138 0.000705042823669712 0.325331253991788 0.320366374150299
ENSG00000077463 0.54335426259793 0.147724301578485 -0.247459534375304 0.571640500411602
ENSG00000077514 -0.130897275767194 0.652729173065996 0.00225021464421275 0.995353671460122
ENSG00000077549 0.592190780425907 0.00127200509662439 -0.67861346697598 0.000264208793208227
ENSG00000077585 0.0390754866439731 0.902652217996987 0.162434021716006 0.571640500411602
ENSG00000077616 -0.541823636487671 0.0169136972739938 -0.0661559334030634 0.825942938878528
ENSG00000077684 0.201261341902866 0.333182630436425 -0.247706091974416 0.227797170492859
ENSG00000077713 0.254446171195158 0.13773170404402 -0.0969382370484329 0.62247393010564
ENSG00000077721 0.0292856943674724 0.901883358600246 -0.248579462340565 0.204601135353594
ENSG00000077782 0.418666091046399 0.280793513119313 0.217910809059409 0.616326042090896
ENSG00000077935 -0.440842842092986 0.0110239683731244 0.469589844535886 0.0124083802153978
ENSG00000077942 0.720603830175927 0.000336437736242605 -0.527060459824082 0.0162596621603019
ENSG00000078043 -0.108368879735307 0.751751340777576 0.712820212228166 0.0120253681361145
ENSG00000078061 0.547923459442696 0.000708377180672592 -0.317504429154084 0.0772177061047132
ENSG00000078070 0.185030701473797 0.598692808230768 0.139242149760284 0.703960512467543
ENSG00000078114 -0.419704328370566 0.0638615575984047 0.284056418558231 0.2479870956239
ENSG00000078124 0.134915571004633 0.654436118703893 0.0867443673223541 0.781033951702943
ENSG00000078140 0.39789139441878 0.00339803894206743 -0.566558184929965 2.05642293153161e-05
ENSG00000078142 -0.180038309716076 0.525814223408291 -0.242918099357351 0.379278069245795
ENSG00000078177 -0.43628626906129 0.0654791229584508 -0.00532206656040233 0.988580297918727
ENSG00000078237 0.531149802880046 0.122519024049909 -0.226916309800164 0.57035824507163
ENSG00000078246 0.462343861715399 0.0288838866189442 -0.00449823534265618 0.988871331757405
ENSG00000078269 0.265135949856799 0.245985526487858 0.102413990361647 0.696918321925989
ENSG00000078304 -0.0894076929264657 0.471780035610073 -0.0404949705172927 0.771877613641242
ENSG00000078369 0.55598944773517 0.000316750305732845 -0.276804321876677 0.111078550313154
ENSG00000078399 0.255960127813342 0.338701677558129 0.265586526713853 0.350376671034115
ENSG00000078401 0.184434545767755 0.773155579670412 -1.01269996729897 0.0614653580177133
ENSG00000078403 -0.473253131586472 0.0592675366603184 0.363670991717299 0.177447542202286
ENSG00000078487 -0.0854538418943651 0.838519809400692 0.859933452711943 0.013995881105286
ENSG00000078618 0.147936573087988 0.434101661004751 0.104856790960886 0.602129878202595
ENSG00000078668 -0.0338331473008329 0.891371856106624 -0.568718874560933 0.00276150855588294
ENSG00000078674 -0.722233069163097 0.00519444081325132 0.183603464013567 0.554506007869225
ENSG00000078687 0.509471850151973 0.123093610906297 0.16917496320888 0.649807955160552
ENSG00000078699 0.256600484106576 0.196800669854225 0.0572159619222918 0.814014552931007
ENSG00000078747 -0.254032780353026 0.298016555177324 0.302974129003686 0.218704299151802
ENSG00000078804 0.229829974776507 0.202022264281064 0.0642773870066875 0.762415275989432
ENSG00000078808 0.617691916787345 0.00209636096745029 -0.440899395524021 0.0456863312527042
ENSG00000078814 -0.427716132807905 0.357510411911194 0.332010411538315 0.492818285514112
ENSG00000078900 0.538462019212496 0.0299365235954516 0.420250677968752 0.116711377414809
ENSG00000078902 0.510676818422356 0.000807899785968937 0.0555905243679944 0.780613234095603
ENSG00000078967 -0.185128041683091 0.740437364950898 0.452876362748084 0.364544475152715
ENSG00000079112 -0.412889772002087 0.075147794405423 -0.2112927350288 0.418569417263302
ENSG00000079134 -0.368650421918795 0.0991144830650702 0.0239734311808415 0.939073018663502
ENSG00000079215 -0.47330125453213 0.0317670899138152 -0.832498216674875 9.33480337427281e-05
ENSG00000079246 0.326525297228967 0.0168628754505857 -0.249543620683456 0.0929232431392445
ENSG00000079277 0.024353812168154 0.926452674760783 0.450314228690222 0.0323727135184136
ENSG00000079308 0.22144877946052 0.555405498252525 0.557544475873952 0.103767259131881
ENSG00000079313 0.451855664056781 0.034552019560078 0.0681164110413688 0.804516912523663
ENSG00000079332 0.206209260759308 0.178970155435683 -0.0718667251263077 0.691655249394083
ENSG00000079335 -0.334016631639062 0.102516094979852 0.271937888980381 0.16652128603468
ENSG00000079385 0.0531206777925674 0.916468100203538 0.740252345753009 0.0767413515878277
ENSG00000079387 -0.0363341152290562 0.897284544586749 0.125126256726189 0.618024456021219
ENSG00000079432 0.356853556297467 0.0976584822708873 -0.00571280860471002 0.986711065286519
ENSG00000079435 -0.149912547551242 0.65200735291469 0.0535427200056319 0.885640731269908
ENSG00000079459 0.252715037123024 0.249794900501673 -0.801019349320728 5.64105300389148e-05
ENSG00000079462 0.354936482751287 0.290404671529106 -0.605633144755091 0.0712069604686078
ENSG00000079482 -0.680994414944867 0.0662918149461293 0.205526091847694 0.636451466910409
ENSG00000079616 0.372852797982083 0.193727436501735 -0.0260122477686549 0.947215789015059
ENSG00000079689 -0.931737006897558 0.0260914650331205 -0.806259891605138 0.0639961286640286
ENSG00000079691 0.120535394170541 0.693613434900982 0.322260186815829 0.234101659320936
ENSG00000079739 0.536906809934201 0.0382939464828377 0.0617191611022586 0.862209231103497
ENSG00000079785 0.402055115552088 0.000352717964819424 -0.252475505802004 0.0452537963553311
ENSG00000079805 0.453373103885114 0.0018442615803147 0.0705571833211485 0.705645956704521
ENSG00000079819 -0.160426406992876 0.612973003513589 0.405854404120025 0.158924188231579
ENSG00000079950 -0.27938493928742 0.278125794177339 0.141976966871186 0.619041219446828
ENSG00000079974 -0.324734846388074 0.175550648256969 0.448370373078571 0.0652832113537205
ENSG00000079999 0.737231394567378 0.000349555964253143 -0.316496170379618 0.178475750510211
ENSG00000080031 0.609944076868106 0.0965654476741456 0.555946662917996 0.161555997024276
ENSG00000080189 0.414160356962875 0.00494280512101057 -0.210339712304914 0.20493706708184
ENSG00000080298 -0.300757336299465 0.521377676454531 0.0953510005924592 0.860188001364898
ENSG00000080345 -0.567499008591497 0.00339803894206743 0.448722897260884 0.0331787081312806
ENSG00000080371 0.321252405995794 0.00541920073001309 -0.137421990482341 0.288227535476757
ENSG00000080503 0.782107004278405 0.0114325339023039 0.763788486789398 0.0228235979889793
ENSG00000080546 -0.411136964690183 0.109077666273817 0.305197381593201 0.269694488432467
ENSG00000080561 0.290839153804531 0.470406505910899 0.782321322612818 0.0410259677868084
ENSG00000080603 0.328423563624086 0.267313993114576 0.243155345454344 0.439612837462262
ENSG00000080608 -0.0339569129772748 0.927791174323825 -0.449978935812931 0.147708123504739
ENSG00000080802 -0.0233435690333794 0.92043173463329 0.290599857622257 0.121178872061873
ENSG00000080815 0.175201416183627 0.134290865654101 -0.150096930343162 0.223845935500775
ENSG00000080822 -0.604352950736804 0.0017695895364906 0.163231381358243 0.485592352415618
ENSG00000080823 -0.350568369599685 0.336798361327844 0.68861144267026 0.049741137593458
ENSG00000080824 0.389557979509854 0.121028951127616 -0.623478811491749 0.0145028378731137
ENSG00000080839 -0.172754089143088 0.405707221202411 0.236748123323767 0.24397610500832
ENSG00000080845 0.53854095125599 0.00152713574029697 -0.0310043466460853 0.897220542971249
ENSG00000080947 -1.47060384042781 0.0977918733333556 -0.585930733456585 0.565969498357471
ENSG00000080986 -0.0294355859477943 0.939278139380218 -0.28140073754266 0.406221058409768
ENSG00000081014 0.357656976664932 0.210839608065702 0.348322382375394 0.235617165864448
ENSG00000081019 -0.618211187547988 0.0272175871736956 0.239820379235815 0.456620145228559
ENSG00000081026 -0.273026493550662 0.350861144560066 -0.0787853169468025 0.815454305503213
ENSG00000081041 0.213827315791781 0.699811199973536 -0.134880961066641 0.841570913003474
ENSG00000081051 -1.0272711136812 0.110468386389305 -2.73622536965758 3.24823470304437e-06
ENSG00000081059 0.469739674370197 0.0445923087131268 -0.269232712675521 0.286196397481863
ENSG00000081087 -0.331051596004617 0.376322167355338 0.197687446454847 0.63088950099683
ENSG00000081154 0.0349865249246757 0.866471886415875 -0.24899170949041 0.143643270730586
ENSG00000081177 0.484207597024861 0.0051709609868189 -0.382466850121535 0.0426001548619455
ENSG00000081181 0.670105662595433 0.222786980247456 -0.561527841232293 0.339114253885758
ENSG00000081307 -0.350003836998821 0.0466539826658577 -0.0644858993026662 0.767969258713745
ENSG00000081320 -0.195899026329934 0.342003698687132 -0.0272322803767935 0.914974203432454
ENSG00000081377 -0.0402488082818858 0.883480647089741 -0.224712030390934 0.318532373373949
ENSG00000081386 -0.375022347119682 0.0983332415450132 -0.0635809472738942 0.826265245242712
ENSG00000081479 0.141218689911895 0.764935287569452 0.241821875057302 0.588265287914477
ENSG00000081665 -0.295466099573494 0.450576171918256 0.929227534427569 0.00930078475085632
ENSG00000081692 0.646596884304902 0.0244869227016643 -0.192037150378119 0.578156441387113
ENSG00000081721 -0.07559667549384 0.739795208824185 -0.110550352844675 0.626393170086992
ENSG00000081760 0.489544514576104 0.000599970833307688 -0.338188887090774 0.0309602034656143
ENSG00000081791 -0.0135378584000701 0.948185457540552 0.0444669156416234 0.831772948062098
ENSG00000081803 0.0906568946150335 0.849955588989234 1.26051280993294 0.00122057356714899
ENSG00000081870 -0.509633340323523 0.0361177817654348 -0.114467065891436 0.723454444592276
ENSG00000081913 0.386964063014777 0.12313122225217 -0.0697590389945582 0.826265245242712
ENSG00000082014 0.0259873807097842 0.926897009739685 0.731137389238116 0.000705691213765124
ENSG00000082068 0.095052196408039 0.683099928812924 -0.53495572722653 0.00644733491904254
ENSG00000082146 -0.24017593049096 0.158429908531153 -0.175869969699306 0.333231574241131
ENSG00000082153 -0.319313294959129 0.0561334341979175 -0.29351650901959 0.0996869384713929
ENSG00000082196 -0.274732773099671 0.667002432205407 0.484241984517404 0.383097658503919
ENSG00000082212 0.152175321047317 0.488563071749251 -0.273377150783672 0.201147489138191
ENSG00000082213 -0.213389162009295 0.342003698687132 -0.0576475389183451 0.83020491293968
ENSG00000082258 -0.774417023684641 0.000100199854308732 0.566906731284161 0.00820128799065177
ENSG00000082269 -0.580475528905822 0.0269537167685507 0.23708663427231 0.430808804487732
ENSG00000082438 -0.588436333259034 0.0871528384751726 0.725894404807669 0.0428951240401952
ENSG00000082458 0.203476739125793 0.452658251352416 -0.196422203035558 0.479191234135613
ENSG00000082512 -0.253106514594911 0.456277578730491 0.909406687072943 0.00320841711400347
ENSG00000082515 -0.214320721767905 0.581964286442349 -0.580883978009279 0.105012244703122
ENSG00000082516 0.62388265928376 0.000691978242586902 -0.192800581669609 0.366391047134382
ENSG00000082641 0.552627380204583 0.00122448426692968 0.109919971700342 0.602337526395884
ENSG00000082701 -0.0332238998432733 0.908881250652671 -0.0872682064686795 0.744722984829423
ENSG00000082781 0.637970393106763 0.000133046312281602 -0.224526079152981 0.238186848495113
ENSG00000082805 -0.494979283848204 0.118686337915994 0.178470647425804 0.629634110779404
ENSG00000082898 -0.337170250418104 0.0613067498600331 -0.0512202191269678 0.827624626780974
ENSG00000082996 -0.0223651378435939 0.918764255861682 -0.284463511323498 0.113845324855649
ENSG00000083093 -0.148766893063051 0.465935762315355 0.047376047658326 0.843909253300699
ENSG00000083097 -0.755600597190663 0.0165055849264496 0.628285221653927 0.0623316189483622
ENSG00000083099 -0.14217955699511 0.632197874469771 0.151764198132013 0.607818329319795
ENSG00000083123 0.0994705434865409 0.685264325650965 0.260710596694787 0.232967788362128
ENSG00000083168 -0.169952818597364 0.544070743646188 0.0373640975673528 0.909476122824735
ENSG00000083223 -0.61946025504444 0.0134007085443539 0.267700404001348 0.341119291993126
ENSG00000083307 -0.989385408416484 0.00552529272258195 0.334080976747849 0.415973755582855
ENSG00000083312 -0.113884432854504 0.517992474007723 -0.158870538675798 0.348356385099219
ENSG00000083444 0.785042323536878 2.60000534933859e-05 -0.456668256993758 0.0272206372571491
ENSG00000083457 -0.825792515380311 0.0418324143561703 -0.257064956235895 0.605819206786905
ENSG00000083520 0.102239468580964 0.60495431270445 -0.0812193895592348 0.694529993607203
ENSG00000083535 -1.03899554816022 0.000236681842855052 -0.0476944515961806 0.907668444286239
ENSG00000083544 -0.382469188420521 0.196472938922222 -0.121354366929087 0.737196021411677
ENSG00000083635 0.481706323195361 0.0126972202382347 -0.481458939854589 0.0217272244629224
ENSG00000083642 -0.596511696660291 5.10761306541411e-05 0.122406432817778 0.493547173118593
ENSG00000083720 -1.42350707042894 0.00635842944452588 -0.891252993905828 0.100056544189489
ENSG00000083750 0.0129010008127139 0.96481090540085 0.173851353828917 0.511104014479267
ENSG00000083799 0.144513753287066 0.371514242364867 0.102342267151554 0.565504621668787
ENSG00000083807 -0.322835016606742 0.367500638328422 -0.356190588616435 0.371459436375827
ENSG00000083812 0.456813622885864 0.0167681592866188 0.0175662767072152 0.951103960586489
ENSG00000083817 -0.031484423980389 0.918630773640798 -0.439232615166545 0.0815665644256796
ENSG00000083828 -0.146581478231923 0.573912374378009 -0.0452545729063253 0.880821087769586
ENSG00000083838 0.49299721252027 0.0805649658648853 -0.185248691304852 0.581736404452906
ENSG00000083844 -0.253628869181691 0.208511944234335 0.201436382785229 0.338032031441496
ENSG00000083845 -0.381326168418942 0.297944614236293 -0.652071654605506 0.0723321744450219
ENSG00000083857 0.772185678752848 0.0755630921957211 0.380045853116334 0.4367643369011
ENSG00000083896 -0.368339005685235 0.0247385559719689 -0.0710765003037949 0.730657040985899
ENSG00000083937 0.110758478936254 0.578750665679401 -0.186552747556182 0.327552029961742
ENSG00000084070 0.333501090574989 0.114089194492107 0.0355961989651541 0.898147078147012
ENSG00000084072 0.305198683773201 0.1619569999194 -0.333602912161203 0.152839641848369
ENSG00000084073 0.166232966636889 0.514578226098352 -0.263646813205962 0.278467142187689
ENSG00000084090 0.312089889283027 0.127494877369518 -0.285235865117062 0.186183335464586
ENSG00000084092 0.347082077593635 0.0622350053406326 -0.369042853903691 0.0648462107935042
ENSG00000084093 0.0191840875697305 0.945164967895876 -0.0370735601141601 0.896975355036342
ENSG00000084110 0.2980148718852 0.596955250926216 0.754210713008124 0.132719699194677
ENSG00000084112 0.142478680339615 0.703976770032561 -0.00890534358047886 0.985744094863174
ENSG00000084207 0.17353302733124 0.718000267251463 -0.709684463687453 0.0860060900514181
ENSG00000084234 0.471468852454342 0.0199878471691458 -0.641506906097172 0.00180011845034099
ENSG00000084444 0.370389719800514 0.311775235666074 -0.676176283063539 0.0604052741759911
ENSG00000084453 -0.882850010113069 0.0184224163843381 0.509227645524085 0.193819703752019
ENSG00000084463 -0.0297486565252903 0.884004437646591 -0.0300391430840314 0.884284991581248
ENSG00000084623 0.385944912795679 0.119244396603851 -0.458323256022598 0.0772177061047132
ENSG00000084652 0.69545881635068 0.000123009098177245 -0.154113128108466 0.479021772191629
ENSG00000084674 0.0370344615341739 0.944840935647708 0.390152526605442 0.395091707845573
ENSG00000084676 -0.32228275950464 0.219136819832415 0.0373273329435803 0.911781244281396
ENSG00000084693 0.663796064016331 0.000125056190660514 -0.300356107666762 0.128899387481606
ENSG00000084710 0.691022588416722 0.0494366719306253 -0.071702432898368 0.875717908620254
ENSG00000084731 1.08036108397572 0.000303335207711769 -0.396257018609178 0.244654616744596
ENSG00000084733 0.117998385523514 0.569899685568783 -0.383420847805663 0.0410914757483997
ENSG00000084754 0.407252729307032 0.0110280100937523 -0.345100444487683 0.0473912504106334
ENSG00000084764 0.2246871082579 0.577012914614221 0.874738945905581 0.0187606105552139
ENSG00000084774 0.473170296030879 0.0367683519726354 -0.0986793395890229 0.727858104294542
ENSG00000085063 0.090216553789531 0.779990094125628 -0.30810181204709 0.272766615453957
ENSG00000085117 1.01821436470893 5.70511469491729e-05 0.0969416196838173 0.77678703712672
ENSG00000085185 0.503508080401252 0.0405102150190385 -0.00138026775267474 0.997106872487452
ENSG00000085224 -0.698328470800243 0.0210048354892746 0.370163375629692 0.269396525375208
ENSG00000085231 -0.496973739192487 0.0732310293936986 -0.159870798551167 0.639916169588063
ENSG00000085274 -0.393511594414844 0.0532889052795224 -0.0400108899239706 0.888034431877196
ENSG00000085276 -0.152759562937367 0.681187065616652 -0.315225003794983 0.353844682431905
ENSG00000085365 -0.0179243630758812 0.945671551445848 -0.152909609611077 0.512060791517077
ENSG00000085377 0.366898764032161 0.0638967977090986 -0.283186004858872 0.184852941500408
ENSG00000085382 -0.60842366994281 0.00522625571534797 0.335548067554305 0.157384305213424
ENSG00000085415 0.0872332468689302 0.722014277008616 -0.235557264933884 0.276118995619923
ENSG00000085433 -0.391235929821816 0.127145786024253 -0.180769492852773 0.536076305720974
ENSG00000085449 -0.523766561725655 0.00589808235079727 0.213891388331366 0.322660635825058
ENSG00000085491 -0.0963343150035888 0.66709016176522 0.115424781376105 0.603181129486614
ENSG00000085511 -0.66728977994606 0.0446162327091115 0.267582548465169 0.484157380995196
ENSG00000085552 0.157142057316086 0.582344599099247 -0.0999705712841013 0.738295849513638
ENSG00000085563 0.216841096943498 0.584039358244279 0.447515798632573 0.220823191081424
ENSG00000085644 0.553311876310272 0.0106067805325154 -0.260836969786613 0.277289298234882
ENSG00000085662 1.08762671243833 0.0165293954279107 -0.346222010978859 0.521216354957242
ENSG00000085719 -0.880498002250541 3.01052875058742e-06 -0.724499603134862 0.000179073461074848
ENSG00000085721 0.0867024735245644 0.644284311834539 -0.177440108042424 0.311798307852609
ENSG00000085733 0.14472798052827 0.382408813310739 0.10639680227167 0.542576699372254
ENSG00000085741 0.425914129664588 0.126446806565106 -0.178974942514999 0.624111140649458
ENSG00000085760 0.20984795258882 0.120135351725871 -0.252653265891969 0.075850189916529
ENSG00000085788 -0.434062946417889 0.0103148187201822 -0.132461537577958 0.508840673252137
ENSG00000085831 0.343270069345057 0.0148437281810634 -0.215092566344167 0.165373953274315
ENSG00000085832 0.0502550226151792 0.766377958190154 0.0750817029590674 0.635272533262354
ENSG00000085840 0.312205608873185 0.298995675445139 -0.150771752103048 0.665121170293284
ENSG00000085871 -0.92196854426938 0.000594594599783986 -0.264792116282986 0.420990799211389
ENSG00000085872 0.473197376242594 0.0183721780893787 -0.256356083174086 0.249322822299109
ENSG00000085978 0.119884057938957 0.656327214521848 -0.133980659680555 0.614396506033034
ENSG00000085982 -0.168966571196586 0.581742188457178 0.283605860675045 0.325356934672838
ENSG00000085998 0.336635454729218 0.0894753321908384 -0.299399780096255 0.159602156227577
ENSG00000085999 -0.0345004655016316 0.93479366012059 -0.0310129226843006 0.946563505024147
ENSG00000086015 0.252133939945752 0.21317068741177 0.519755277358393 0.00785200798978334
ENSG00000086061 0.343652524302893 0.197841603292095 -0.304499524693122 0.275417576368637
ENSG00000086062 0.527812246208034 0.00244062683868284 -0.299715416063601 0.120340018513036
ENSG00000086065 0.0605088575301448 0.847541171385472 -0.372852531267103 0.16163475578539
ENSG00000086102 0.0374915854056258 0.865009023161199 0.201096699764352 0.268630030863785
ENSG00000086189 -0.453989309956433 0.0853660479165155 -0.307327796260925 0.290017174949554
ENSG00000086200 -0.11835711275141 0.581942254087504 0.122869660965546 0.568386284142114
ENSG00000086232 0.339637389501935 0.012777197788246 0.0580159820233572 0.739395218081623
ENSG00000086300 0.16454483047694 0.666091576348584 0.227571194239814 0.555658996562848
ENSG00000086475 0.359747635860483 0.0558414820356734 -0.226948592912268 0.273739273105915
ENSG00000086504 0.677185003820735 0.0434470319971074 -0.740330260319839 0.0397298076954139
ENSG00000086544 0.335381508387105 0.0453034459797601 -0.00307633082893144 0.990543868792362
ENSG00000086548 0.0466456354644054 0.955622526821365 0.609397415566807 0.426319604909952
ENSG00000086570 0.492140347910632 0.15824234085443 -0.335906585721555 0.343096562943997
ENSG00000086589 0.0351980181303221 0.829400883953424 -0.195653680676473 0.152384585409146
ENSG00000086598 0.072128647218233 0.691286596219394 -0.488771705742899 0.000899116055055864
ENSG00000086619 -0.166471281486769 0.732454046273344 -0.689173037728389 0.104174157495911
ENSG00000086666 -0.01760889146917 0.952708029523805 -0.29904419887775 0.234876381702311
ENSG00000086696 -0.12880908942036 0.819807688444207 0.613789541856736 0.195861085871468
ENSG00000086712 0.100886479811971 0.679106778076141 0.0253448454699464 0.92713734833187
ENSG00000086730 -0.0649799850047327 0.917498538931817 0.661811448219337 0.181802854829185
ENSG00000086758 0.286126871807656 0.269322340710789 0.0781551594519189 0.80219891930549
ENSG00000086827 0.22898218392061 0.147486907334676 -0.34540638673578 0.0333007860884728
ENSG00000086848 0.3811454102954 0.00875244488018641 -0.106726035611571 0.536883870016992
ENSG00000087008 0.779502858659419 0.00213814240692226 0.154616520054631 0.615087985501575
ENSG00000087053 0.108431997477097 0.561956794345016 -0.306624954379321 0.0717784299454976
ENSG00000087074 0.229674778409422 0.376344899458326 -0.236001712700211 0.375189686804124
ENSG00000087076 0.163903771378646 0.668805820424696 -0.669814552432767 0.0451292261719405
ENSG00000087077 0.356162441281941 0.116821855599782 -0.501564993689603 0.0334359272329054
ENSG00000087085 0.32289841554649 0.429677118730749 0.170652793309634 0.711839861972671
ENSG00000087086 0.0942238721377096 0.77563470197305 -0.478088728820623 0.0857047159862675
ENSG00000087087 0.403667034992537 0.0187800672453384 0.424505744782124 0.0199900337014803
ENSG00000087088 0.361285976311344 0.337347691698651 -0.376663775544517 0.328314823513291
ENSG00000087095 -0.335813775783194 0.00656234926693058 0.17392486826886 0.203633796689468
ENSG00000087111 0.569221660448961 0.000524387365603446 -0.0176401325848026 0.942596252177606
ENSG00000087152 0.235764863908496 0.218039917067201 0.00982229733906957 0.971539895023077
ENSG00000087157 0.188141577580759 0.451508330313033 0.0327148508536289 0.915720319374185
ENSG00000087191 0.551349431360848 0.0153277280007093 -0.474087433742927 0.0551559107119932
ENSG00000087206 -0.0637971569312521 0.755036793407692 0.0145592767648789 0.951417087955894
ENSG00000087253 -0.342637221019917 0.0792342484222573 0.396934988322141 0.0502603739544892
ENSG00000087263 0.249057803605257 0.167911444729154 -0.139897175702023 0.487524664677514
ENSG00000087266 0.179784588770176 0.54006301271316 0.113724775365111 0.719169203719656
ENSG00000087269 0.73797477742665 1.29056150283187e-05 -0.395308753710872 0.0372740596409939
ENSG00000087274 0.458586111276872 0.0315819420468503 -0.0151810353930132 0.962374028394781
ENSG00000087299 0.0552636776930839 0.836335167544219 0.211811337007192 0.353442101690129
ENSG00000087301 -0.17027898343529 0.480284543328933 -0.192873634981936 0.410997568015218
ENSG00000087302 -0.307540105008372 0.365498342771435 -0.565816240784223 0.0878577293753704
ENSG00000087338 -0.219790304867431 0.349135367333789 0.309744488015801 0.166456193663205
ENSG00000087365 0.836625679479303 2.01798150703363e-08 -0.28207018530647 0.0998860421131577
ENSG00000087448 -0.126137351705162 0.588564816658797 -0.15739323408161 0.494122351969439
ENSG00000087460 0.554949319849578 4.30403970418472e-05 -0.624140458792383 3.10453742033431e-06
ENSG00000087470 -0.222003532324179 0.233545261163405 0.0509313280622416 0.826265245242712
ENSG00000087495 -1.41380956811572 0.000254216681724672 0.710658061366617 0.0760579425344849
ENSG00000087502 -0.345372103599561 0.155583988298122 0.244002933532504 0.35139308591714
ENSG00000087510 0.29876998902918 0.17735847154705 0.265737001715419 0.249834812823961
ENSG00000087586 0.302333921064709 0.277192734432455 -0.308417369424638 0.281517747930212
ENSG00000087589 0.0721887451057569 0.900081493541623 0.0919055569957483 0.869203083079196
ENSG00000087842 0.205623152557042 0.559679066379929 -0.126651966208528 0.751698920777053
ENSG00000087884 0.0927866231812352 0.786909172739162 -0.506601665620289 0.0786000365862455
ENSG00000087903 -0.326151769441842 0.556154922635246 0.223490530352875 0.706817854934043
ENSG00000087995 -0.0498420068474934 0.846875916736277 -0.0351777342025058 0.899443514565977
ENSG00000088002 0.0605252251062169 0.9270461226842 -0.469610932080628 0.457683603522479
ENSG00000088035 -0.159323572008528 0.786245850168997 0.0839567883648213 0.893197612058176
ENSG00000088038 0.58844289629025 0.000580404543740145 -0.349456006808612 0.0648400380347349
ENSG00000088179 -0.391828407710727 0.247913024995214 0.419090132232446 0.228034078750082
ENSG00000088205 -0.175396801213855 0.237888997075663 0.149526831612317 0.341666233737217
ENSG00000088247 0.615644764676119 0.000412777301839603 -0.344413414417588 0.0756521677902752
ENSG00000088256 0.532154158722762 0.00154916217453006 0.088274275554069 0.677027355544029
ENSG00000088280 0.436128780849856 0.0933870214677721 -0.951200468165854 6.44082568141852e-05
ENSG00000088298 0.415133932375526 0.0690638035648934 -0.0534342846154061 0.862655630399482
ENSG00000088305 0.583552994918877 0.0117163004874704 -0.63018020752578 0.00903687566527676
ENSG00000088325 0.472770805023873 0.151848758206556 -0.143707423138983 0.718078806271338
ENSG00000088340 -0.540870778215054 0.290043541278043 1.6346487734081 0.000595346925492435
ENSG00000088356 0.368336828887135 0.162696303785929 -0.22120574940631 0.451670150802429
ENSG00000088367 0.56420419177211 0.00607032947310355 0.343313159022096 0.128947217431702
ENSG00000088386 -0.00323451063523979 0.98786174045197 0.316850909581181 0.0608080250923975
ENSG00000088387 0.381373738020848 0.082165648443408 0.12445328051137 0.629438874020728
ENSG00000088448 -0.771364398064215 0.00311198711506385 0.553771243058839 0.0529972275312672
ENSG00000088451 -0.312527455591868 0.220660960760476 -0.0643461900018172 0.847737124892554
ENSG00000088543 0.851413695243191 0.0249835903237164 0.848787272917745 0.0502682067978865
ENSG00000088682 0.140926462961134 0.395402775937993 0.0533061970686995 0.782204733651486
ENSG00000088756 0.254109698864262 0.313646124422544 -0.377775493338106 0.121000455281646
ENSG00000088766 -0.277023498939689 0.134753753596312 -0.20432663204037 0.301468256359699
ENSG00000088808 0.0327947374801432 0.922930682980627 0.389181209155158 0.15219602924357
ENSG00000088812 0.221057263729895 0.39004913713976 -0.0839300676043215 0.77461399198568
ENSG00000088826 0.481910669756984 0.0125794252454988 -0.485100237605869 0.0185562080747598
ENSG00000088832 0.450304744314468 0.0390634624200384 -0.454233137933174 0.0508449897744549
ENSG00000088833 0.414297977306758 0.021050348032217 -0.269026929392746 0.173824523471979
ENSG00000088836 0.129668025122068 0.881120663494218 -0.685884276480011 0.317799387344381
ENSG00000088876 -0.220738049580839 0.389251629639874 0.256097907081889 0.312113829953801
ENSG00000088881 0.0194093303324396 0.974004918510182 -0.0181922610683166 0.97915196093426
ENSG00000088888 0.254506644271789 0.226369985490805 0.0475873571728392 0.858613499250663
ENSG00000088899 0.515584104280852 0.152873362030394 -0.220359373695842 0.563688653408965
ENSG00000088930 0.427845537603113 0.00359817891571206 -0.377413729917112 0.0173072477693806
ENSG00000088970 -0.55161564894676 0.27114991724363 0.291205804804246 0.59964493504546
ENSG00000088986 -0.20925129686385 0.621506839150879 -0.512225783468717 0.184335972220266
ENSG00000088992 0.306181739211321 0.554279788840025 0.273975617527825 0.661379320329191
ENSG00000089006 -0.28782455738072 0.050561388521396 -0.246327298009988 0.120068058070521
ENSG00000089009 -0.32978736690248 0.260682488564801 -0.563039310323988 0.0538539192614059
ENSG00000089022 0.128437453990044 0.666091576348584 0.000213878839386278 0.999618938008451
ENSG00000089041 -0.823607604650515 0.189252972526711 0.877845510950575 0.158164520383221
ENSG00000089050 0.0537562389402291 0.858532586081971 -0.247302207693165 0.328426019301048
ENSG00000089053 -0.0309151981329684 0.88348611504255 0.180840525655215 0.298955869651764
ENSG00000089057 0.259079460146653 0.432179806451367 -0.028060828753261 0.946945082723477
ENSG00000089060 0.623521361520308 0.000112572322225305 0.0720634071755575 0.737196021411677
ENSG00000089063 0.0767092218761266 0.767296713161004 -0.413869032943472 0.059193441524923
ENSG00000089091 -0.227611824718177 0.434494900998735 0.0213574694745898 0.957341338411749
ENSG00000089094 0.397788539807295 0.0237710633400164 -0.226390907343732 0.240926087479817
ENSG00000089123 -0.239190547855829 0.198497725591171 0.0276185669327913 0.911966140711199
ENSG00000089127 0.435278560962983 0.337653648638759 0.780383474350114 0.0890963093321946
ENSG00000089154 0.120694049469758 0.733892389366459 0.161572106887523 0.637698882902323
ENSG00000089157 -0.28883344565021 0.387108683018614 -0.704344265331914 0.0266579505558357
ENSG00000089159 0.403448831939866 0.0883671441491399 -0.0967022846764034 0.740241457544023
ENSG00000089163 -0.0796189986390773 0.896392802304514 -0.786714955610426 0.122621486464581
ENSG00000089177 0.274002846610546 0.274784507102068 0.225291827200892 0.386391243174722
ENSG00000089195 0.318801728911069 0.214493782237318 -0.044272872649828 0.894862160114187
ENSG00000089199 -0.262469013819922 0.663786132128114 -0.875671981647286 0.0585893007071152
ENSG00000089220 0.280335611382428 0.227748829480862 -0.536035339305191 0.0195953416694008
ENSG00000089234 0.355025577992933 0.0384796330862692 -0.192021052960081 0.313028101292968
ENSG00000089248 0.128376319182852 0.693549810710707 -0.753924554398893 0.0053753007060167
ENSG00000089250 -1.56980413289335 0.0048471105565863 0.627276392945271 0.305334875081344
ENSG00000089280 0.470671236357999 0.0911393713487961 -0.0828880249877053 0.816775037196164
ENSG00000089289 0.124092092749243 0.699773746235232 -0.388670037856586 0.170131425443982
ENSG00000089327 0.48457836956055 0.262705223816591 1.40596886231742 0.00117677105010122
ENSG00000089335 -0.841889972075293 4.12278210604442e-05 0.0150151957452026 0.963125038437476
ENSG00000089351 0.528717631312665 0.0176077762747304 -0.469190595465239 0.051775209463096
ENSG00000089356 -0.969670277277417 0.0283198292438236 0.718135703580825 0.134900454079727
ENSG00000089472 0.0616234758243777 0.824143154374229 1.10084337550653 3.33037481734347e-09
ENSG00000089486 0.704714363693765 0.000176170616203854 -0.349843082815765 0.0949762848873295
ENSG00000089505 0.0359650465599584 0.951936830159465 0.227751450902611 0.698539804627217
ENSG00000089597 0.507795602769926 2.08980783748185e-05 -0.351565560824252 0.00620249464737544
ENSG00000089639 0.665811193993807 0.00106100003317416 -0.00404191611798037 0.990018416790982
ENSG00000089682 -0.564047882624881 0.00948474325903454 0.416280441014816 0.071273085170047
ENSG00000089685 0.254248118689163 0.522737180216336 -0.291088644471201 0.463769338632328
ENSG00000089692 -0.0237327321283862 0.975220852720998 0.599909430891997 0.31263386342296
ENSG00000089693 0.405859437579874 0.0171469468760312 -0.292388996657552 0.11596386523722
ENSG00000089723 0.213674836969482 0.579678985436763 -0.270978003341283 0.479021772191629
ENSG00000089737 0.673831489451641 0.000561165131145483 -0.418678810472068 0.0539700595004681
ENSG00000089775 -0.16263431642315 0.574474913199829 0.429774062498766 0.106103980948119
ENSG00000089818 0.0645166973832141 0.671375638195329 0.00852005023904808 0.964771194279793
ENSG00000089820 0.445120607110657 0.120375001693264 -0.0460035413189502 0.905757115781481
ENSG00000089876 0.349379352738901 0.178959304198808 0.100020072756408 0.751354500535918
ENSG00000089902 0.00153048783630653 0.996572974740345 0.335852610419951 0.230214598295086
ENSG00000089916 -0.639359673880391 0.000441025182639674 0.60548571813561 0.00144220893123192
ENSG00000090006 0.236495216959692 0.361120991636547 0.250756843299113 0.333920170603428
ENSG00000090013 0.0718692069768642 0.871812819265184 -0.586931809900848 0.103675869762037
ENSG00000090020 0.622125039015345 0.00729072704870893 -0.126917034019863 0.651865660099778
ENSG00000090054 -0.200602399263958 0.263290155491455 -0.16185812018936 0.402899813559088
ENSG00000090060 -0.387481870200915 0.00157473444017486 0.0304811533946659 0.858613499250663
ENSG00000090061 0.0393831560021529 0.873243601601968 -0.0749274860221508 0.747692544653319
ENSG00000090097 0.453704134669305 0.0690704963018331 -0.321432133558978 0.236740092731709
ENSG00000090238 0.364193911812314 0.23018043113623 -0.156104467564321 0.646447505355872
ENSG00000090263 -0.66763731083413 0.0135194044266822 -0.186707266731392 0.577565129281011
ENSG00000090266 -0.535037566458386 0.081629097190751 -0.222588935338557 0.539707404650359
ENSG00000090273 0.663730420423082 0.024383832074228 -0.497762796741573 0.12131767090452
ENSG00000090316 0.562933469427803 0.000125056190660514 -0.122439172573314 0.497017172414746
ENSG00000090339 1.13449699917635 0.000173511551178153 -0.0065516834612827 0.98928521319606
ENSG00000090372 0.622083533641319 1.48726979100768e-05 -0.257133119579538 0.114493367686861
ENSG00000090382 -0.358359933035985 0.325740828217825 0.567055526693609 0.134274544969898
ENSG00000090432 0.874841838277419 1.42090814317458e-05 0.122450737641045 0.620354342654025
ENSG00000090447 0.450618798853803 0.03809645731982 -0.169725737303923 0.514510975134009
ENSG00000090470 0.13251653471611 0.516110285945801 -0.101872127080892 0.626393170086992
ENSG00000090487 0.25057092925458 0.174607584570278 -0.252877176724105 0.190213705059878
ENSG00000090520 0.143524005143833 0.649412349139181 -0.322256941759556 0.262398734283016
ENSG00000090530 -0.301420100373749 0.42813160084947 -0.709727045243514 0.0417333398499519
ENSG00000090539 0.0685841535641703 0.903518296624032 -0.868848648195281 0.0472439949069959
ENSG00000090565 0.230993989586457 0.265017546723165 0.169385121279814 0.436263372472724
ENSG00000090581 -0.0310875852918275 0.929162709565135 -0.173798543520694 0.582844073477727
ENSG00000090612 -0.132910646703068 0.515552987683448 0.136013486634034 0.506608304013566
ENSG00000090615 -0.145456449931949 0.573737526629899 0.355711750675906 0.131247688640645
ENSG00000090621 0.200679272607244 0.278786071321572 -0.0256577121022464 0.913849666935878
ENSG00000090661 0.0710197056680351 0.676964373695827 -0.365196662904933 0.0131428017449588
ENSG00000090674 0.251428013075168 0.199388018919788 0.0754904537198986 0.751256159242357
ENSG00000090686 -0.219369909134156 0.38434348933577 0.197034568193289 0.450332399737669
ENSG00000090776 0.554547777350539 0.021702194995192 -0.387284667607284 0.138888834233655
ENSG00000090857 0.418143523253727 0.124304597174135 0.0347212147298071 0.925537289098619
ENSG00000090861 0.931095545415196 8.04416706970945e-07 -0.745903316979361 0.000130378676361509
ENSG00000090863 0.347538095530805 0.0703139283010832 -0.266502075340632 0.19624825644039
ENSG00000090889 0.488952041500014 0.15347220546676 -0.0790807631502913 0.859392202948185
ENSG00000090905 -0.319497346908034 0.315297190752079 0.268981489053983 0.417788581564843
ENSG00000090924 0.0651511741841937 0.864097034248222 -0.5708387237949 0.0614656957342461
ENSG00000090971 0.0863194858501698 0.835219669438082 -0.442376968485932 0.214385751272282
ENSG00000090975 -0.0393983271710976 0.93479366012059 0.750630579681136 0.0485702334176395
ENSG00000090989 0.0301626329119104 0.911423599262889 0.273887807335812 0.211869177106464
ENSG00000091009 -0.100410653803606 0.714483716801154 0.207796760210206 0.408491520695942
ENSG00000091039 -0.707498810638599 0.0110429923733719 0.419474299307619 0.170821346141411
ENSG00000091073 0.442957957850525 0.000540976785893814 0.343213492897711 0.0146145483536013
ENSG00000091127 0.177306339100008 0.646148844724382 0.10304289980675 0.805055954341888
ENSG00000091129 0.0968465711416887 0.662335710991516 0.698881837102352 5.64105300389148e-05
ENSG00000091136 0.388252990720712 0.0302756793383895 -0.331560084426982 0.0835141190486724
ENSG00000091138 -0.482531919783005 0.535005357969467 0.995510723935487 0.170131425443982
ENSG00000091140 0.288719313151415 0.0368943243383208 -0.00357007172781169 0.987361557757881
ENSG00000091157 -0.170781733029218 0.665301879088298 0.0418305805748598 0.926215869490702
ENSG00000091164 0.219742889605683 0.431828104067662 -0.571643070096555 0.0327214917925878
ENSG00000091262 -0.117960373303043 0.571217313854925 0.0614432120333039 0.78196622185054
ENSG00000091317 0.192775033274793 0.217584348555616 -0.155151978753874 0.349974163381563
ENSG00000091409 0.0392535067637612 0.927135395847696 0.733864806014883 0.0325427941364281
ENSG00000091436 -0.00446134175390343 0.9862711790587 0.181620089030288 0.424060901307432
ENSG00000091483 0.0976966625715087 0.668396607777882 -0.260417078110541 0.206099477667484
ENSG00000091490 0.223659069939102 0.358072400138627 0.802903169187746 0.000207482388546031
ENSG00000091513 -0.119932756042901 0.652256211943373 -0.0732469823740703 0.792338425386263
ENSG00000091527 0.342296189723004 0.0657234120493844 -0.511261102261035 0.00673230905650399
ENSG00000091542 0.584524172103497 0.00385888578423638 -0.0377124121682022 0.894862160114187
ENSG00000091583 -0.690314251271616 0.0727164051039422 -1.03338570329952 0.00844884956399377
ENSG00000091622 -0.946580482963164 0.289493190935826 -0.109706227574819 0.925631431790359
ENSG00000091640 0.12684475708384 0.671879202791395 -0.426624637242114 0.114287541842583
ENSG00000091651 -0.45686687775813 0.0338537896295326 0.319295982631021 0.171760849209771
ENSG00000091732 0.382763043274354 0.201140117472564 -0.317163832085981 0.322916464628689
ENSG00000091844 -1.25992348419192 0.010921936317673 1.07565211503981 0.0287935061745487
ENSG00000091947 -0.0122533873714667 0.966155654512587 -0.148077470834617 0.577842977141214
ENSG00000091986 -0.203581113785891 0.452363177071933 0.201954499134077 0.449142739192719
ENSG00000092010 0.282187655218304 0.371413979357445 -0.180214095133992 0.599133768728626
ENSG00000092020 -0.110868645814047 0.647745356124511 -0.0945487668377992 0.719434593769733
ENSG00000092036 -0.0914554703009495 0.662330435423519 -0.13432784138874 0.50727221177727
ENSG00000092067 0.458287416179552 0.360988194748368 -0.788459000965869 0.119221598562805
ENSG00000092068 0.862521280809585 0.00358686839418293 -0.369876201120433 0.26268746392716
ENSG00000092094 -0.194288068189796 0.368452583593066 0.0816993258712525 0.741914077827319
ENSG00000092098 0.403278154954873 0.0308735494904168 -0.202640179009644 0.336147463137934
ENSG00000092108 -0.108147132585058 0.617819827810826 0.0418011851340835 0.865596884749256
ENSG00000092140 -0.882247259069135 6.10612041839244e-05 0.440336171825824 0.0677881066737345
ENSG00000092148 0.176133322737921 0.452643539382275 0.0594956073178627 0.826823855626365
ENSG00000092199 0.162300466019934 0.53821612648481 -0.538703975446463 0.0238482372673699
ENSG00000092201 0.287201195285249 0.0802937536650352 -0.189365146164026 0.290501069322767
ENSG00000092203 0.518772777167053 0.000301264695260544 -0.229432591683214 0.156982048859232
ENSG00000092208 -0.103018907236822 0.779247115456828 -0.592109337268967 0.0710155252302942
ENSG00000092330 0.325646671859703 0.0776500479257838 -0.104881442316704 0.641283962341558
ENSG00000092421 0.361032384560197 0.399198985175271 0.146380836001534 0.761598573742244
ENSG00000092439 -0.567913348653678 0.00442649970064368 0.279597094600991 0.206230236355439
ENSG00000092445 0.558583271542299 0.00148942149880477 -0.35969481637361 0.062765579394146
ENSG00000092470 0.298728871419355 0.257439961850542 0.0293252821115367 0.934673949474016
ENSG00000092529 -0.295652045748385 0.549283050004064 0.836890038104945 0.0467124716727317
ENSG00000092531 -0.0485828454906021 0.836150380690723 -0.234007204012021 0.231211164763706
ENSG00000092621 0.551309830312483 0.0285470612715638 -0.79900309769696 0.00166522825586038
ENSG00000092820 0.802394707131794 6.8585134462976e-05 -0.368281991781637 0.103656356516225
ENSG00000092841 -0.140978711093334 0.745912112012709 -0.575585987422994 0.124426285524967
ENSG00000092847 0.542367427093315 0.026780651954872 0.0610224841748154 0.852156283588517
ENSG00000092853 0.305146445563851 0.425213184973292 0.397492103410239 0.29223901923801
ENSG00000092871 0.306470899394209 0.0667775669882075 0.187010214778159 0.310719709462398
ENSG00000092929 0.400102375235316 0.0189199854797239 -0.0233070264841869 0.922029737872012
ENSG00000092931 -0.00944089321959193 0.95805112124623 -0.0920854962393862 0.568158620612998
ENSG00000092964 0.602061712181945 0.00175009461680923 -0.888764400283758 1.63539836579144e-06
ENSG00000092969 0.113582247096022 0.857537377754629 -1.77833356767151 0.000130378676361509
ENSG00000092978 -0.515004263955553 0.100942760921355 0.479505926065824 0.145651272575387
ENSG00000093000 0.0426497201991792 0.86424207386931 0.22651708183065 0.275723318030433
ENSG00000093009 0.020294790072446 0.962776882084721 0.146604899510368 0.733652158838683
ENSG00000093010 0.41200497440921 0.0177764840544206 -0.551343369658363 0.00194059706889504
ENSG00000093100 0.491391016598455 0.0119229935180372 0.118628443112824 0.607818329319795
ENSG00000093144 0.0749758400917347 0.785100015264742 0.400837243630824 0.0809276384884504
ENSG00000093167 -0.108697799691996 0.652014680422272 -0.0327279428877961 0.904561037747803
ENSG00000093183 0.292351016322109 0.203120462683252 0.0682415233955949 0.811179462029557
ENSG00000093217 0.185924711319593 0.331829431713472 -0.154745582595963 0.428505418489504
ENSG00000094631 -0.0486549418442235 0.821447769072235 0.0848859052755726 0.675182192738426
ENSG00000094804 -0.142335243841415 0.611221907161604 -0.0416935212738047 0.898543171662787
ENSG00000094841 0.0130411742067842 0.976413401844363 0.447654180189878 0.21162846249305
ENSG00000094880 0.177421829882107 0.155046116574888 -0.311446396082459 0.0133755649644407
ENSG00000094914 0.613238783992655 0.000263413251296234 -0.417190804751425 0.0260492157677107
ENSG00000094916 0.0422042333230907 0.903363174250452 0.035397264690388 0.921318829329944
ENSG00000094975 -0.326803276171533 0.137897710113447 0.38573812976416 0.0923022733363306
ENSG00000095002 0.295679152119618 0.046681526493077 -0.494047894311356 0.000930232086378967
ENSG00000095015 -0.0264132961112488 0.922663967435198 0.0517356754995585 0.850018775991616
ENSG00000095059 0.294038788234799 0.37192492571695 -0.224975748756944 0.523005337792026
ENSG00000095066 0.26980290140659 0.162696303785929 0.122991276287457 0.570592454752293
ENSG00000095139 0.530314168979305 0.000557798978938355 -0.232918622650808 0.177301304700537
ENSG00000095203 0.0619966067128674 0.776201573001861 -0.0990503051934028 0.626638137906317
ENSG00000095209 -0.0964538179829341 0.754976460331611 -0.33526971819044 0.221157043978618
ENSG00000095261 0.111467433279365 0.596712465871042 -0.0479704287160781 0.836498008143682
ENSG00000095319 -0.13433180476151 0.580825980922225 0.0734906472068311 0.779095048370914
ENSG00000095321 0.566562053019914 0.0134415277690598 -0.403433582161787 0.102427441210607
ENSG00000095380 0.524368713842256 0.0844293091819845 -0.635773827952698 0.0490178150774673
ENSG00000095383 0.558782192175757 0.0103259073842272 -0.181905289960006 0.467410379636545
ENSG00000095464 -1.08739197653776 0.10174669874084 1.4459858006039 0.0287973642663556
ENSG00000095485 -0.0226425380559278 0.918817601295935 0.20328525952249 0.2836270021835
ENSG00000095539 0.223812075389956 0.353828112927677 0.27498005689704 0.251792189299373
ENSG00000095564 -0.580400109182786 0.000214228896250587 0.119406919778633 0.532658952411941
ENSG00000095574 -0.279318780485764 0.237366682504259 0.223046520973711 0.372037801814764
ENSG00000095585 -0.0962115985139371 0.838519809400692 0.715745312969052 0.0801738586857895
ENSG00000095587 0.0012693537309621 0.998019484970384 0.464959102647958 0.337022222405406
ENSG00000095637 0.13442683863931 0.764919325337764 0.687173322073104 0.0697130747894086
ENSG00000095739 0.573501099960157 0.0742980180842937 -0.0696881420288372 0.873716082288438
ENSG00000095787 0.0627789071190383 0.714721480611798 0.148735784838286 0.333402112179017
ENSG00000095794 -0.36984580073655 0.106956759935434 0.227318912884251 0.397626631873253
ENSG00000095906 0.561274711259076 0.0381787006199969 -0.649482941606141 0.0253000104037309
ENSG00000095932 0.129552946413154 0.832913820928832 0.572012080966064 0.274765704890705
ENSG00000095951 0.0443737881156769 0.879939235246904 0.376053073034788 0.107153546007203
ENSG00000096060 0.487843468940808 0.0432840093381189 0.0936098752168389 0.761315231544983
ENSG00000096063 -0.142622909014548 0.505701245214378 0.0202441030147074 0.939073018663502
ENSG00000096070 0.282218320357723 0.168936823684361 -0.0154887350831003 0.957120431565186
ENSG00000096080 0.367537098394005 0.275302212913417 -0.261704427523543 0.478696524864507
ENSG00000096088 0.855062176887488 0.0441997209699442 -0.0367327222223735 0.956105328973507
ENSG00000096092 -0.547366407896526 0.0281607318041244 -0.758375162688311 0.00328578990014126
ENSG00000096093 -0.457103493731611 0.0600958307367348 0.595403103119232 0.0191316331891032
ENSG00000096384 0.723370738751894 0.00216366933567706 -0.693897174426268 0.00522252423112095
ENSG00000096395 -0.89325585269747 0.135582249104773 0.206007279693333 0.77251687488231
ENSG00000096401 0.263477067057038 0.0575198596419439 -0.193609414616926 0.202145339845109
ENSG00000096433 0.657545514369278 4.77384776131782e-07 0.440986144595341 0.0013917922998133
ENSG00000096654 0.104991685812407 0.717973524282442 -0.11942671227051 0.687347710438308
ENSG00000096696 0.44832217078486 0.18552823434583 0.46886435508017 0.179775723208987
ENSG00000096717 0.018153571655247 0.933921599485589 -0.277476059394207 0.120340018513036
ENSG00000096746 0.0690523321430809 0.673176048404976 -0.146917915708157 0.325904360639417
ENSG00000096872 -0.254833093020402 0.538434343119091 0.410598147838826 0.325427184846955
ENSG00000096968 -0.543468796700082 0.124684589759603 0.746949095441691 0.0506476910772681
ENSG00000096996 -0.5315931072254 0.356946654825614 0.830056396905152 0.113137047699552
ENSG00000097007 0.570206389909165 0.0578206009067828 -0.350590373801537 0.285844968953573
ENSG00000097021 0.622901834804409 0.0259397382150483 -0.551772048845359 0.0662866055513526
ENSG00000097033 0.0820620159325843 0.758983291251057 -0.0616986768582096 0.825942938878528
ENSG00000097046 -0.0662885669955048 0.867659326381328 0.0347688752820277 0.936024994581086
ENSG00000097096 -0.300814857860324 0.101059946536052 0.0721381154299277 0.743393315280758
ENSG00000099139 0.0328338677002559 0.927791174323825 0.950887974795893 0.000402196023437802
ENSG00000099194 0.36150525192304 0.201140117472564 0.31448834237219 0.287724047150095
ENSG00000099203 0.303485980145434 0.422662590191246 -0.59896397405835 0.107201318479604
ENSG00000099204 0.64870353266755 0.0540722859954103 0.525735372203598 0.139707645323796
ENSG00000099219 0.150243157988091 0.455651369580403 -0.637145123604139 0.000139817758829684
ENSG00000099246 -0.0818960039655979 0.667220252838205 0.163763756853162 0.348451818056582
ENSG00000099250 0.294177118562777 0.316514984205116 0.178884547800651 0.574138451475972
ENSG00000099251 -0.958639358364494 0.000715918819009124 0.328247561432963 0.305614174254124
ENSG00000099256 -0.167187809660961 0.216538087132457 -0.0501024537179872 0.761535025038163
ENSG00000099282 0.421152336731717 0.041214119285982 0.422918291997005 0.0557942085344617
ENSG00000099284 0.612823312776863 0.119934605439923 -0.628041817031708 0.141059808866317
ENSG00000099290 0.388601408807772 0.0361279619417719 -0.0854330191864534 0.712014860580888
ENSG00000099308 0.415080167088682 0.0929645493640334 0.431005041971706 0.0894603649349389
ENSG00000099326 -0.11568703238662 0.721478006397422 0.390824772923518 0.174288892021527
ENSG00000099330 0.386428970593847 0.181156427001247 -0.381705464352321 0.210968126109141
ENSG00000099331 0.500824015107563 0.20199273940496 0.483381028541769 0.231954473093315
ENSG00000099337 -0.221135410643919 0.396125382807511 0.831532083413696 0.000180044841572619
ENSG00000099338 -0.198339952341138 0.727024297616351 0.861507747990753 0.0704745047249666
ENSG00000099341 0.282260077711653 0.373781844425934 -0.500728621325289 0.107344951188314
ENSG00000099364 0.340044320434859 0.315727576738451 -0.0416577445567764 0.923403154072313
ENSG00000099365 -0.511721751175139 0.423514476229374 1.12093797527193 0.0697130747894086
ENSG00000099377 0.418131990660534 0.103601358457093 0.939995030890552 0.000157479467249323
ENSG00000099381 0.486967953010734 0.0441576308491787 0.106116357314425 0.722090898206109
ENSG00000099385 0.230482723394148 0.556154922635246 -0.408108765631454 0.279470128912389
ENSG00000099617 0.32999035486338 0.24782346594693 -0.517417242343343 0.0762048417296844
ENSG00000099622 0.118931847814239 0.701907397255247 -0.516319365626726 0.0542866211546013
ENSG00000099624 0.24124840363124 0.522737180216336 -0.479293675536825 0.178641335254266
ENSG00000099625 0.637159985413268 0.18504307632691 0.0345969624599185 0.960611799594227
ENSG00000099783 0.69175821059081 1.93843251022374e-05 -0.4958127319656 0.00422670031713737
ENSG00000099785 0.34906915377599 0.30282814070614 0.160825362616119 0.677089133641163
ENSG00000099795 -0.434658816635992 0.164526798799371 -0.444961745479392 0.188583881464101
ENSG00000099797 0.548640892431014 0.00447208317588596 -0.486119242780777 0.0196281649654236
ENSG00000099800 0.0379871633707979 0.923423356855395 -0.55614846937682 0.0822875509961231
ENSG00000099804 0.377067766999928 0.0820386326757227 -0.266156706121144 0.260213838929238
ENSG00000099810 -0.844347745453777 0.0727545692111312 0.51809157748399 0.316107416238634
ENSG00000099812 0.659636591705205 0.00844613702013163 -0.378264628462316 0.173021608759674
ENSG00000099814 0.322958141280805 0.128538741526383 0.21578591806528 0.345863840024151
ENSG00000099817 0.529242580016674 0.0625512102751924 -0.604967897308767 0.0443647980401387
ENSG00000099821 0.439802297274284 0.0947152933233023 -0.500398760264122 0.0706385649469716
ENSG00000099822 0.689232509289119 0.00774814195852225 -1.09042153950538 1.38109352182152e-05
ENSG00000099834 0.268769270903038 0.434995129080294 0.233537165981463 0.51357466071998
ENSG00000099849 0.344606157785562 0.315287356255075 -0.207743649371129 0.582437486734888
ENSG00000099860 -0.389271232923821 0.48389398045369 -0.880177019461349 0.0924692095027142
ENSG00000099864 0.604654515115346 0.0179844721610128 0.0250285486067861 0.945402690494231
ENSG00000099875 0.304080074829734 0.390812696717773 0.000215173682724569 0.999618938008451
ENSG00000099889 -0.213251099244537 0.666644138319162 -0.0107378600453171 0.986743373853481
ENSG00000099899 0.299392360895508 0.247159881364593 -0.163819156564884 0.574499290554148
ENSG00000099901 0.111453577333258 0.803403047468385 -0.604312529571877 0.110037785420265
ENSG00000099904 0.00966248914710442 0.976039206001061 -0.0967811177493059 0.749621971426653
ENSG00000099910 0.383469593075492 0.0802483078274994 -0.149429191440289 0.557979188033318
ENSG00000099917 0.373796406774407 0.134952800394314 0.165525527869189 0.563884577338816
ENSG00000099937 0.238244199047836 0.816236650828611 -2.40816221791195 0.00210594481388723
ENSG00000099940 0.303075164012647 0.0857446876060207 -0.0855773506983212 0.688667401408748
ENSG00000099942 0.364986953217118 0.00729072704870893 -0.123165843031211 0.43718780589862
ENSG00000099949 0.0754173682885301 0.889060121455274 0.630062848399742 0.147437209483446
ENSG00000099953 0.225318365924443 0.585134353584978 -0.886080124942269 0.0105356542999077
ENSG00000099954 -0.0930278771375022 0.85643898225851 -0.781287743588781 0.0438849633294305
ENSG00000099956 0.570487843719946 0.00303404353338976 -0.461151686381348 0.0286178482657502
ENSG00000099958 0.359144746408347 0.460156251988956 -0.725628414601247 0.173021608759674
ENSG00000099968 0.376677071858905 0.00491639552443781 0.0469017699771794 0.789208342690482
ENSG00000099974 0.31667648197031 0.373317832096398 0.107565281133104 0.804788910944616
ENSG00000099977 -0.369832643041324 0.342874117629719 -0.358197408310096 0.37941731287405
ENSG00000099991 0.242008139908492 0.454121913795922 0.649595717495159 0.0322647489880769
ENSG00000099992 0.620276444644428 0.00517033835605392 -0.0687719813749394 0.818908601296202
ENSG00000099994 0.188197927580347 0.530150424195888 -1.09957898079839 4.4949295460755e-06
ENSG00000099995 0.558472303463663 0.00523467676616243 -0.25731991181937 0.253187852423202
ENSG00000099999 -0.110470634835045 0.745968590541204 -0.348004397128224 0.25699537482202
ENSG00000100003 -0.750730981024193 0.0609976804158764 0.364888615891376 0.422882245612433
ENSG00000100014 0.410877934728939 0.0336699806556755 -0.16649887695423 0.451234642174147
ENSG00000100023 -0.136400619947158 0.75764541412499 0.284829935099906 0.483011042039295
ENSG00000100024 -0.157796263431012 0.581171367992059 0.472109259639928 0.0677881066737345
ENSG00000100027 -0.653202741372366 0.353291273480064 -0.146719391433951 0.86407216476132
ENSG00000100028 0.100100339512378 0.692419980485972 -0.283743678680503 0.209485539086285
ENSG00000100029 0.78295014948282 0.000965306730298313 -0.608425490896822 0.0189716090111381
ENSG00000100030 0.292408117031542 0.0663604137736262 -0.365163608923359 0.0273961548678264
ENSG00000100031 0.528863284915844 0.0936010593151725 -0.766365430514675 0.0154642126714487
ENSG00000100033 -0.291165653398573 0.413993542478905 0.742264260022051 0.0273937947044082
ENSG00000100034 0.301623222520345 0.157864530095592 -0.123638810193401 0.60570733624525
ENSG00000100036 0.245668739511864 0.540689054260944 0.445189860019622 0.253305372805891
ENSG00000100038 0.173808240979562 0.414476527307714 -0.0378549875533119 0.884450602418882
ENSG00000100056 0.350174638801216 0.198578073261476 0.0545470521422833 0.877080428735669
ENSG00000100058 0.113527031309021 0.727440496722571 0.421279963895868 0.140633870302259
ENSG00000100065 0.623044623699324 0.000303335207711769 -0.291454416671798 0.127323069652982
ENSG00000100068 0.511499145300336 0.31030781816039 -0.31111939141611 0.57402669044682
ENSG00000100075 0.622624107478133 0.0017485430947831 -0.525537650929345 0.0142795307330043
ENSG00000100077 0.009388237576453 0.981021388949054 0.567749421477054 0.115612099845846
ENSG00000100079 -0.813926166842228 0.00316786502035502 -0.374571886102087 0.242572567602192
ENSG00000100083 -0.380789857641125 0.244972700644824 0.213199147770898 0.556910551597307
ENSG00000100084 0.733087399911991 0.000113638181680745 -0.131990533678659 0.569650271622808
ENSG00000100092 -0.673080411740935 0.27301890902872 0.712924089492595 0.30911349020619
ENSG00000100099 -0.0743197256122622 0.784312573964151 -0.082764049187824 0.75730342009054
ENSG00000100100 0.410125480122901 0.329603368361965 0.612020927188576 0.158710805794322
ENSG00000100104 0.444500627055817 0.063574505680337 -0.113427360398939 0.701116302678133
ENSG00000100105 0.347982742569844 0.0101439379386736 -0.270214947231601 0.0680608683043914
ENSG00000100106 0.472430019248736 0.00705101730566186 -0.184058810079916 0.36946414863619
ENSG00000100109 0.398765511655348 0.0559632680598369 -0.00377686273691557 0.99061109719205
ENSG00000100116 -0.320726668351702 0.365027928156921 -0.774718596052898 0.0223511555643203
ENSG00000100124 0.672771798127161 0.000608796773363124 0.0187764650684443 0.951103960586489
ENSG00000100129 0.298699189617853 0.30633840186216 -0.634154491407214 0.0254905670043474
ENSG00000100138 0.200127131581435 0.675641917319996 -0.698248348459487 0.103281214547485
ENSG00000100139 0.89688581832106 0.000160884214638068 -0.311404141230598 0.247949959632242
ENSG00000100142 0.0172663689459443 0.966617388977167 -0.892158664208993 0.00774343277016715
ENSG00000100147 0.373619097834636 0.108789241017439 -0.117640957933712 0.662459628804284
ENSG00000100150 0.25999322909175 0.225473504143208 0.147122956815062 0.526435508000856
ENSG00000100151 0.245696271222533 0.311775235666074 -0.09488405304058 0.737923969365205
ENSG00000100154 0.122465752632646 0.890392941354105 -0.228995694986965 0.785491615080193
ENSG00000100162 0.0398739207017573 0.914280036836187 -0.0560751104545447 0.886885835844947
ENSG00000100167 0.132774470616092 0.802776234825743 0.0775278698419547 0.886734202064629
ENSG00000100181 -0.679809227491384 0.305833700109092 0.596729687221136 0.375907872538099
ENSG00000100196 0.454427001328262 0.157086297119466 -0.639849146246682 0.0581574555316645
ENSG00000100201 -0.195445703098554 0.109686590491613 0.00310131695494215 0.987100963630588
ENSG00000100206 0.886175641342615 0.212809941183001 0.0720849004226468 0.94347234949636
ENSG00000100207 0.39700683733594 0.0671131052301528 0.187653655726749 0.445010797930549
ENSG00000100209 -0.384515139781544 0.202255180168029 0.280691579117795 0.417554836125693
ENSG00000100211 0.135212538239605 0.706550151101318 -0.462195530857116 0.163152880969852
ENSG00000100216 0.00830775809858546 0.980563637023184 -0.500043104976477 0.0735870030795471
ENSG00000100219 0.169932001963863 0.619113709414466 -0.489505003087362 0.113072220776285
ENSG00000100220 0.70955956693606 0.000118017469097975 -0.525986120995811 0.00860490701458394
ENSG00000100221 0.0326984783466517 0.922170193186113 0.228975392918043 0.421264998997529
ENSG00000100225 0.420258106451381 0.00229233941678986 -0.320443346400814 0.0350205945108845
ENSG00000100226 0.0577144468702584 0.845283976776263 0.334761539774178 0.172598704591352
ENSG00000100227 0.614935326077551 4.04055426156682e-05 -0.471517579935088 0.00308130078512746
ENSG00000100234 0.0770891842532059 0.840074001889349 -0.917020390676876 0.00163689932551031
ENSG00000100239 0.278433021924196 0.0727011356511766 -0.163202721938651 0.344875286730692
ENSG00000100241 0.319023152374085 0.0898213914980072 0.0947408221992116 0.675424564425002
ENSG00000100242 0.381233291380157 0.0864599703875607 0.0447676240640653 0.88029442203256
ENSG00000100243 0.866651747369978 3.79369691079439e-05 -0.569213055366341 0.0132849071468743
ENSG00000100246 0.458550462391064 0.108942749258441 -0.194255944625527 0.577891685575962
ENSG00000100258 0.390904709400524 0.0148215242753195 -0.460375253520131 0.00622930127687118
ENSG00000100263 0.0947952703510994 0.723609165573751 -0.324611063834008 0.177222533624622
ENSG00000100266 0.766254816513651 1.4337204146038e-07 -0.375877780774141 0.0208734699159277
ENSG00000100271 0.531425632243875 0.0749479839028994 -0.596725257212142 0.0697130747894086
ENSG00000100280 1.05537603342053 0.000117413021387856 -0.177877178617028 0.60285983889012
ENSG00000100281 -0.326764729955115 0.134643441531599 -0.0459876877034444 0.875141441466479
ENSG00000100284 0.570837838889584 6.92896840605219e-06 -0.141142324483178 0.33571517776595
ENSG00000100288 0.00661565637541528 0.981383548474707 -0.0109459981880881 0.973787243568131
ENSG00000100290 0.411013485735713 0.255389323764426 0.393865216672431 0.380855659710795
ENSG00000100292 0.507071454625874 0.0787877467214153 -0.210205893712603 0.528024863017437
ENSG00000100294 0.593452542699464 0.0480891120585576 -0.154741677792575 0.682340896636321
ENSG00000100296 0.537891856404538 0.00925841025721318 -0.233357846233158 0.318516973503818
ENSG00000100297 0.815866774451 0.00456952757194007 -0.352267318066872 0.281572226706801
ENSG00000100299 0.277427458128103 0.263382178631666 -0.282961409562884 0.276403741103931
ENSG00000100300 0.0711198313409099 0.881398991910029 -0.0857788639986304 0.864673392051097
ENSG00000100304 0.702568009244718 0.00522625571534797 -0.303051396546783 0.290017174949554
ENSG00000100307 -0.177484977635944 0.423671941819795 0.0457877225655383 0.862310059286285
ENSG00000100311 0.248868482018032 0.292646209916499 -0.389298987366729 0.110181377918391
ENSG00000100316 0.22228571500853 0.404886346298261 -0.524844472080122 0.039094564336073
ENSG00000100319 0.33308958078393 0.368114696953206 -0.45170725319649 0.247430431873756
ENSG00000100320 0.0212481373230425 0.94751762009425 0.145207975833612 0.619052336160252
ENSG00000100321 0.219197039495786 0.409230882538898 -0.649090266539496 0.00933724289182818
ENSG00000100324 0.434097872366344 0.0196075863746908 -0.00585109049214476 0.984831080544994
ENSG00000100325 0.37723427043281 0.0736222990399161 0.408484850422106 0.0657580234370973
ENSG00000100330 0.335989562569652 0.243329801653307 0.429785520791101 0.138888834233655
ENSG00000100335 0.530993218647158 0.00738501654015355 0.00428051346068605 0.988871331757405
ENSG00000100336 -0.648957555582183 0.046317445293916 0.547149132290532 0.0974019900107825
ENSG00000100341 -0.831650013777494 0.104448705764278 0.515574300381812 0.287747502909034
ENSG00000100342 0.381392481975943 0.0652474014968444 2.43773679772666 3.31148391749259e-25
ENSG00000100344 0.0160122012657169 0.965411520693949 -0.314664260757292 0.312906284407049
ENSG00000100345 0.460658342721098 0.0448871911757504 0.0558891811107489 0.856042117572653
ENSG00000100347 0.426029531994889 0.0112683974991496 -0.0205169913097957 0.931724753790701
ENSG00000100348 0.188528397919258 0.418156385506738 -0.358614749903794 0.116689190563096
ENSG00000100350 0.693295929227815 0.0154100596215277 -0.252167451857241 0.447245382141823
ENSG00000100353 0.367003101242748 0.118817754417874 -0.343019432477891 0.168914943845645
ENSG00000100354 -0.338370838234981 0.235743636612995 0.526118682162774 0.0639628621051107
ENSG00000100359 0.545022632453791 0.00665853153851007 -0.0989446374145684 0.69907521335255
ENSG00000100360 -0.0804576642876248 0.835162706904001 0.729409168754168 0.0245662842032577
ENSG00000100364 0.828588633415845 1.21084766303658e-05 -0.10344863530788 0.670064134327808
ENSG00000100372 0.0399368301422506 0.912624900543015 -0.384399947339291 0.205054903513268
ENSG00000100373 0.14660299837225 0.810350698299253 -0.898405665210828 0.0778004688495757
ENSG00000100376 0.0248328643394864 0.931459808056948 0.349752456446635 0.137409241703479
ENSG00000100379 0.457768172817373 0.175836343585892 0.165805136711378 0.676603112008308
ENSG00000100380 0.365390927386332 0.0924485502723451 -0.684705474426954 0.00131756039550414
ENSG00000100387 -0.767101666339243 0.00736151935360378 -0.30042478831044 0.372179193781527
ENSG00000100393 -0.121062390772012 0.72213373745078 0.188207078179039 0.55494402023818
ENSG00000100395 0.430324995455419 0.024383832074228 -0.137507366387238 0.540205077267817
ENSG00000100401 1.00152829068821 0.000127051571505532 -0.371180632735448 0.214217421062329
ENSG00000100403 0.567091050830528 0.00155888992555919 -0.356184067410192 0.0703942715618162
ENSG00000100410 -0.486907058900232 0.0819677492679756 -0.278971619044561 0.385774184375851
ENSG00000100412 0.57492148686604 0.000349581943709682 -0.21804490042775 0.233494312187961
ENSG00000100413 0.799453863407512 0.0107283944099721 -0.405367826919088 0.250391381568881
ENSG00000100416 -0.240788179162639 0.246641726096052 0.225817123713976 0.293870418296652
ENSG00000100417 0.249892852933101 0.343139771656215 -0.310597495644656 0.241174758854557
ENSG00000100418 -0.248686067467799 0.360256484849805 0.530997834929415 0.0459905665406289
ENSG00000100422 0.15834954041133 0.520211520209154 -0.215173931832892 0.35207006519794
ENSG00000100425 0.36012292607283 0.0220435410318498 -0.125911833555748 0.489113198895259
ENSG00000100426 0.371463447864551 0.0491763472064696 -0.166303678430446 0.43572946105303
ENSG00000100429 0.037348088982516 0.906203457497418 0.251426794920722 0.340779378443832
ENSG00000100433 0.655581442376265 0.0970657947407258 -1.98872356060639 7.50198499923186e-10
ENSG00000100439 0.766950682376409 3.89665183100144e-05 -0.706143741490318 0.000207208370696455
ENSG00000100441 0.27097081945323 0.188652489056462 0.00651917133753316 0.98316786572823
ENSG00000100442 -0.0940613338592582 0.742313846015086 -0.531248036839536 0.0297718486083359
ENSG00000100445 0.279026135984006 0.282970061943714 -0.264273045536142 0.339936711197744
ENSG00000100461 0.31850831391303 0.0372356223193017 0.00508295276763845 0.983410711081425
ENSG00000100462 0.617492712431587 0.00827670823592092 -0.471485074445917 0.0665094720491004
ENSG00000100473 0.164175702880158 0.727098381634956 -0.00633268307768017 0.991371218281449
ENSG00000100478 -0.603987387241202 0.0156645851443477 0.072833134112888 0.826027608016041
ENSG00000100479 -0.546946910991546 0.0404566381038172 0.549805813424499 0.0602111219831905
ENSG00000100483 -0.108770418008077 0.730126532820347 0.0961669962280214 0.77251687488231
ENSG00000100485 -0.311298428648578 0.17735847154705 -0.080735911524671 0.766406480867584
ENSG00000100490 -0.71061494212677 0.268567365880624 0.727021586317922 0.259074626268897
ENSG00000100503 0.113208658513342 0.683418963121811 1.06196370946003 1.11971679482135e-06
ENSG00000100504 0.428875082424471 0.000619548030282438 -0.255103192881559 0.0657580234370973
ENSG00000100505 -0.10629645623385 0.869995765475528 0.787997215173033 0.134770934718625
ENSG00000100519 -0.389619597303367 0.130812248117817 0.317825656989402 0.252388580058953
ENSG00000100522 0.0208504554354611 0.91262333911442 -0.375299140727548 0.00932848791193479
ENSG00000100523 -0.770960469343367 0.00981958363764417 0.703229727497255 0.0287935061745487
ENSG00000100526 -0.276411441331942 0.376996999726537 -0.186591773232339 0.590985848830689
ENSG00000100528 0.0778570975692569 0.791822330359547 -0.539312899274746 0.0286121848857421
ENSG00000100532 -0.648259043237116 0.0404810967749654 -0.354765326626975 0.333479823590269
ENSG00000100554 0.0763058605175743 0.679615866647786 0.0624934604555952 0.744716749312355
ENSG00000100558 0.702355114176403 0.00636118253154778 -0.178146042855923 0.573232706761211
ENSG00000100564 0.102156552521572 0.768911877601255 0.0877782506512241 0.809261166118062
ENSG00000100567 -0.074555862552649 0.804923962291298 -0.449744600022848 0.0766330777210967
ENSG00000100568 0.15101816929085 0.564599315628744 -0.144660266171268 0.584355683354281
ENSG00000100575 0.0737286588257311 0.872949306243315 -0.634137594717503 0.0918633444804718
ENSG00000100577 0.0684001761878587 0.743186287970687 -0.139175620385814 0.486081451407024
ENSG00000100578 -0.0551721145103479 0.905182619322196 0.238003970596578 0.551310406010684
ENSG00000100580 -0.0740928050427601 0.824182507756978 0.0846320403689522 0.792376933355421
ENSG00000100591 0.334438699898623 0.247159881364593 -0.512609172514929 0.0795263433243944
ENSG00000100592 -0.325497632440918 0.264005582664027 0.270700197866327 0.373410514442805
ENSG00000100593 0.450815170691709 0.496852165092568 0.288399864175728 0.685970976932772
ENSG00000100596 -0.239464428571715 0.384709192138155 0.103127349556921 0.741114439761017
ENSG00000100599 -0.0851635988725604 0.80054049309931 0.0551628818948633 0.875086324422454
ENSG00000100600 0.547730313218634 0.0034663254329366 -0.47889436448147 0.0186947928308886
ENSG00000100601 0.278287285956203 0.192041656205454 0.161799775378058 0.499635751870036
ENSG00000100603 0.362747814154305 0.0600177459347129 -0.402116998096195 0.0505445625369765
ENSG00000100605 0.78973083870341 6.18192666609548e-06 -0.150786532491138 0.481166721950144
ENSG00000100612 -0.0310757869845244 0.90970994467333 -0.5423835748486 0.0106019033472529
ENSG00000100614 0.042356411499307 0.860501000088733 -0.107271206897869 0.61955338758551
ENSG00000100625 0.351027567434517 0.463569092794374 -0.353288508191208 0.498021808882506
ENSG00000100626 0.330412133616516 0.337063070807105 -0.37436252260117 0.253023317569778
ENSG00000100629 -0.551127221960051 0.15986117297286 0.460671215169941 0.265076872058076
ENSG00000100632 -0.39843959365368 0.331221519735626 -0.736704627162451 0.0676529793518567
ENSG00000100644 0.143896270268325 0.44529009456776 -0.461319741723791 0.00734891511131623
ENSG00000100647 0.125414909078831 0.678412713552136 0.139183290179768 0.637577670728646
ENSG00000100650 -0.31370988524141 0.0834959368320555 -0.0823213307158188 0.712088434031422
ENSG00000100652 -0.162210086785855 0.858629525316897 -0.257936536831346 0.766467175792745
ENSG00000100664 -0.231382750553188 0.105430149802666 -0.0459957117163817 0.798094089321154
ENSG00000100665 0.558219506910608 0.0483615761265833 -0.998403589688172 0.000310748352844296
ENSG00000100697 -0.444560176994963 0.0215423966593163 0.387667623055549 0.0611481445961584
ENSG00000100711 0.348793675406437 0.0983332415450132 -0.285231726166994 0.210968126109141
ENSG00000100714 -0.0880677708328046 0.835162706904001 0.732447634716294 0.0344185606695572
ENSG00000100722 0.0955334575441045 0.544423742988899 -0.190404199153049 0.195841105635402
ENSG00000100726 -0.0238927342565983 0.952673459341806 0.0562794985241754 0.892898955078776
ENSG00000100731 -0.383101564500989 0.216778494683911 0.337394084919591 0.295850198365739
ENSG00000100744 0.139524685015528 0.57554254421921 -0.235936730084721 0.332257337120594
ENSG00000100749 0.0647877075327613 0.818326975673997 -0.0529052579602325 0.861423808591842
ENSG00000100764 0.45775977601758 0.0642099667069259 -0.434123525209192 0.101218792454811
ENSG00000100767 0.021697186114692 0.957791952068423 -0.794999811410674 0.01224009823066
ENSG00000100784 -0.241443225064217 0.240424349122436 -0.194329694024498 0.367325631512029
ENSG00000100796 -0.021353432347759 0.912722300940095 -0.042383185786597 0.823758265900623
ENSG00000100802 0.343290707978012 0.138185318607788 -0.369837766525195 0.138751046180399
ENSG00000100804 0.285414305873112 0.374529323448883 -0.555343731195836 0.0762048417296844
ENSG00000100811 0.0316790998919309 0.881709032499104 -0.143457021845667 0.428494986109352
ENSG00000100813 -0.111144590293252 0.526297276138215 0.179042155837517 0.28184452909735
ENSG00000100814 -0.348107552971477 0.130776371031431 -0.371978297965658 0.128014649507975
ENSG00000100815 -0.156355393583696 0.516841749109228 0.112582241737236 0.656887576897218
ENSG00000100823 0.246046314096825 0.299120740736491 -0.64384642937727 0.00401825750580495
ENSG00000100836 0.0197177225230371 0.917548300167411 -0.247722878509659 0.109868205128125
ENSG00000100852 -0.353668332079193 0.073879484284912 -0.0561357927211933 0.826265245242712
ENSG00000100865 0.0234807139288764 0.942596006891366 -0.433951968756528 0.112691687831954
ENSG00000100867 0.49202248023431 0.12196653868683 0.643994122111598 0.0670149730264015
ENSG00000100883 0.242338078469288 0.0813089895313514 -0.208417741719725 0.164272134994757
ENSG00000100888 -0.584133966589024 0.0651739453388003 0.191842811184977 0.607878701999882
ENSG00000100889 0.598438987595338 0.00570096299121317 0.0503485079835554 0.868677762460712
ENSG00000100890 0.121404287919024 0.59616565929118 -0.322364417692404 0.126944299285056
ENSG00000100897 0.429896520506433 0.00137581500558911 -0.283631092112654 0.0551580349081386
ENSG00000100902 -0.138641262411506 0.706550151101318 -0.611865825612489 0.0568630791393891
ENSG00000100906 0.396854088056477 0.0929645493640334 -0.167364485553067 0.553711853101785
ENSG00000100908 0.123323651534183 0.737140479732224 -0.487126211291524 0.144433797380268
ENSG00000100911 0.0635618064985875 0.88568795989828 -0.0589686049866194 0.897220542971249
ENSG00000100916 -0.402140459394241 0.270321193395851 -0.656951769541499 0.0740038904767945
ENSG00000100926 0.450303028966951 0.00280314890039461 -0.216455116958595 0.205054903513268
ENSG00000100934 -0.0594989607967928 0.777715923644124 0.218363588002422 0.228423702682283
ENSG00000100938 0.0217647851144985 0.929208819708713 -0.179830682501679 0.39935958619679
ENSG00000100941 -0.493868380520477 0.00819084760831184 0.0877143681952716 0.713060822096569
ENSG00000100949 0.253486890163984 0.177585406551693 -0.0565840283656438 0.812127560557315
ENSG00000100979 0.615174468796781 0.0113668832596636 -1.00279647070885 2.15539625446871e-05
ENSG00000100982 0.244325564280215 0.0680516064121998 -0.119832265953439 0.435993624965024
ENSG00000100991 0.418291191724513 0.00509990971535876 -0.301826818522711 0.0653965460500858
ENSG00000100994 0.804030997925647 0.000303335207711769 -0.62457680024089 0.00898123655809381
ENSG00000100997 0.361796790941585 0.0309461938320226 -0.404324956125379 0.0216454908286896
ENSG00000101003 0.102318295278902 0.711005878127104 -0.0113848639997681 0.973241420256899
ENSG00000101004 0.391662152997934 0.124026792978807 0.210682123855906 0.447687677884266
ENSG00000101019 0.166318229420084 0.29829658649261 0.0837611422094785 0.642214220395386
ENSG00000101040 0.334506019651991 0.0552072323339675 -0.137043844399778 0.497146349507433
ENSG00000101049 -0.16811596270414 0.622951474281005 1.4350571685302 3.63292959401772e-08
ENSG00000101052 0.0922229037985293 0.611907876355093 -0.294212326720813 0.0780564210159908
ENSG00000101057 0.982203988000506 0.00286183881515553 -0.3988485258021 0.287343298320805
ENSG00000101076 0.566803652202326 0.00145522170978864 -0.0724386191664398 0.755064100834508
ENSG00000101079 0.44848373470396 0.00332164253972724 -0.340237807991404 0.0401601337439709
ENSG00000101084 0.142917005621417 0.746683165948604 -0.247385723339808 0.550542191109204
ENSG00000101096 0.319554233500432 0.34174479245408 0.383615471512892 0.254090687987003
ENSG00000101098 0.0959388620382447 0.896785479761069 -0.79435015951603 0.139944154399255
ENSG00000101104 -0.411729251385355 0.132907377500883 0.592358425701343 0.035866498009479
ENSG00000101109 -0.42160431808526 0.0309350509616358 0.478474417895815 0.0194956671935686
ENSG00000101115 0.0812890406120578 0.78024757848239 0.00244421961052857 0.994530305321276
ENSG00000101126 0.24239357559435 0.372167666539493 -0.056893483397266 0.864354589682809
ENSG00000101132 -1.01226026706214 0.00522428121163899 -0.0402563596197578 0.941323541739253
ENSG00000101138 0.0142750409717384 0.954552853801158 -0.148629043117902 0.506343265065704
ENSG00000101144 0.716941177869232 0.0429889568703372 -1.02261009217676 0.00439094943132953
ENSG00000101146 0.284096941822292 0.0470388094966237 -0.218670249141389 0.161068126827369
ENSG00000101150 0.537246534086685 0.00521253899412125 -0.29562255202324 0.168023531644355
ENSG00000101152 0.82586451973619 2.00705982299037e-09 -0.111521542379755 0.517707363842195
ENSG00000101158 0.280939228940888 0.00819579958507438 -0.226908700727407 0.051033461426047
ENSG00000101160 0.420672863709275 0.0396138657395063 -0.277064739763016 0.213933072366886
ENSG00000101166 -0.168337247597651 0.24489426075113 0.0377687150565741 0.834372205388842
ENSG00000101181 0.369322691219325 0.0118380331709174 0.156967620083254 0.349760134697034
ENSG00000101182 0.208524503654235 0.523090568422918 -0.525817411358726 0.0812227565534475
ENSG00000101187 0.167738114767719 0.754239147587505 0.162905341027214 0.766406480867584
ENSG00000101189 0.475096880763614 0.0571940703478312 -0.187651024877505 0.519228210320297
ENSG00000101190 -0.093917399207369 0.700603229501443 -0.13993990208097 0.564183756623651
ENSG00000101191 0.322107405824918 0.0167683188355309 0.0505230933995554 0.769514217481687
ENSG00000101193 0.33137715170664 0.00497977823983366 -0.208072929746853 0.110401339290826
ENSG00000101194 -0.0158177555853359 0.957807501011281 0.469860319699091 0.0553249389553969
ENSG00000101199 0.232063454943872 0.329921975861468 0.151635971756941 0.55388291930478
ENSG00000101204 -0.27557860140173 0.682023361360151 -0.703420337435603 0.153499629124081
ENSG00000101210 0.793533992069461 0.075216410729313 -0.685893060601713 0.169290719546412
ENSG00000101213 -0.414251925768871 0.358037634368364 0.834024720419364 0.0810696059493781
ENSG00000101216 0.53621236867455 0.000124892230033114 -0.178793696154622 0.264078909695565
ENSG00000101220 0.546829738589807 0.0577976715457777 -0.469041584620169 0.133323202897961
ENSG00000101224 0.431244037836442 0.12269557488384 0.213766324080458 0.498665758345399
ENSG00000101236 0.287225742024921 0.53910509269352 0.565082711658384 0.197811078622773
ENSG00000101246 0.196473026021397 0.228423006986342 0.149866255932441 0.397665466163601
ENSG00000101247 -0.600804873603294 0.0302778799492914 0.432630304427225 0.150506912876962
ENSG00000101255 0.568271734559438 0.0985153916954667 -0.0343969083094649 0.943609839458033
ENSG00000101265 0.879143629173254 0.0243708693453386 -0.648600635888128 0.0605694782993854
ENSG00000101266 0.325088046894894 0.0194430670562033 -0.174226853785745 0.259530264213084
ENSG00000101290 0.285090253579356 0.0544425392508258 -0.228374637031382 0.150258163191463
ENSG00000101294 0.320426375596795 0.0925438303876508 -0.288310843101806 0.155518898447288
ENSG00000101310 0.356915908764814 0.0617497728505615 -0.108866196124371 0.635855054942013
ENSG00000101311 0.386438204609725 0.11959967532563 0.0229664374168751 0.947215789015059
ENSG00000101333 -0.0420532785835552 0.885174660953967 2.7409109074089 1.40426111249862e-25
ENSG00000101335 0.875480004671061 0.0157814617538908 -0.868785912081141 0.0245921266663754
ENSG00000101337 0.527004706009746 8.66322885916922e-06 -0.0954133098867121 0.511187401987102
ENSG00000101343 0.248333670860624 0.125184727659855 -0.239325859548504 0.166456193663205
ENSG00000101346 0.336393143592251 0.0423161187417811 0.165095291463551 0.373340463437893
ENSG00000101347 0.555363008932186 0.010741516505835 -0.249537884067463 0.314843132253906
ENSG00000101350 0.340732122748427 0.1495672140324 0.317264549684002 0.198369732808141
ENSG00000101361 -0.0692702635387099 0.859164091153351 -0.301021769007641 0.366391047134382
ENSG00000101363 0.35625414018167 0.170730524792612 -0.443879708299556 0.0989890411771577
ENSG00000101365 0.364162790240403 0.108523674670026 -0.357210165760981 0.137409241703479
ENSG00000101367 0.428431483792358 0.0216348776249089 -0.357538355038738 0.0757303359805125
ENSG00000101384 0.181355621203567 0.562152154172346 0.162237839019669 0.608590412968789
ENSG00000101391 0.490854437845636 0.00290087218520292 -0.0953663567194117 0.646346323279105
ENSG00000101400 0.592487100497631 0.00156302947044722 -0.279007490675736 0.187615071808237
ENSG00000101407 0.247410260275311 0.0520015036135938 -0.0501718658571408 0.755064100834508
ENSG00000101412 0.555043494660749 0.0662179454222218 -0.00601828367136654 0.989552008934528
ENSG00000101413 0.167825191897441 0.462650708463825 0.248826283892014 0.260727843502188
ENSG00000101417 0.414136017823723 0.0423866531743451 -0.153630177581476 0.520468262389067
ENSG00000101421 0.530406499419974 0.00994182714607844 -0.241815744330844 0.298932471667758
ENSG00000101439 0.266646851811314 0.392774630175859 -0.127119654784624 0.718398460690849
ENSG00000101441 0.57433911901573 0.0806078291707129 0.896970541821672 0.0277033405184212
ENSG00000101442 0.143556923289907 0.482757863225203 -0.245378811833824 0.222576587602236
ENSG00000101444 0.525262515721588 0.033900976922639 -0.666478959871818 0.00918895269170543
ENSG00000101447 0.65231828177413 0.0258331787609484 -0.397749771279764 0.216700540700917
ENSG00000101448 -1.43944989872475 0.000718438608138511 0.642955628873167 0.129022377302882
ENSG00000101452 -0.0420917793437301 0.835346795560392 0.167217011308005 0.340026132722829
ENSG00000101457 0.512505911618031 0.0592166730448107 -0.413233488653077 0.161555997024276
ENSG00000101464 -0.0327595427708669 0.889294866946211 -0.337784994973432 0.0766888375401196
ENSG00000101473 0.256181817979097 0.360909579425913 -0.153136871556729 0.623128473893476
ENSG00000101474 0.406480652316401 0.0602470568335212 -0.395081927918801 0.0856149256503821
ENSG00000101493 0.373788185897608 0.108319247514363 -0.261708901495599 0.274746015623233
ENSG00000101544 0.437363544699926 0.0719815120623129 -0.29354049986321 0.264049350116956
ENSG00000101546 0.367390703265214 0.127704446044175 -0.282728268125866 0.296514826576832
ENSG00000101557 0.191189053475573 0.323027715166973 -0.448818453993306 0.0158911561756542
ENSG00000101558 0.198674926962116 0.343394114949947 -0.304936868709239 0.141059808866317
ENSG00000101574 -0.160150606377089 0.510771937326982 -0.155045167291861 0.53474158607981
ENSG00000101577 0.291530823503628 0.119848388854026 -0.248253721170221 0.210518563955571
ENSG00000101596 -0.255915704676242 0.318560027074275 0.00302763245223204 0.993299999996028
ENSG00000101608 -0.0716018141538043 0.880371513581463 -0.54316244966482 0.157350057562966
ENSG00000101624 -0.125700398231512 0.637595580768376 0.245383879825964 0.322467628466864
ENSG00000101638 0.0579162827924182 0.941805161713069 0.25830261638884 0.723454444592276
ENSG00000101639 -0.0668370685345561 0.759438315021485 0.00856706610638 0.973805064631512
ENSG00000101654 -0.134342316744498 0.708836388825215 0.10569142763619 0.774662093851167
ENSG00000101665 -0.00596058871125066 0.985571345269471 0.015220015171627 0.964771194279793
ENSG00000101670 0.347178267386709 0.216372820279424 -0.292096684680274 0.322988012459294
ENSG00000101680 0.703766640266998 0.118764105666753 0.369298814949386 0.465805781546489
ENSG00000101695 -0.706683266234226 0.219456366056235 0.0226128594821225 0.977111263993153
ENSG00000101745 -0.471583483048315 0.0140724534256764 0.12964503229069 0.575825279599262
ENSG00000101751 -0.651719896600489 0.0679020059858682 0.633417023380561 0.0932079028944579
ENSG00000101752 -0.119094341036983 0.596819581777639 -0.0027117736761645 0.992727148417557
ENSG00000101773 0.166345548928548 0.619113709414466 -0.0370845952635613 0.926366841942151
ENSG00000101782 -0.438659322219679 0.103681864397886 -0.261653383085588 0.377085833925819
ENSG00000101811 0.773183759400746 0.00079919471160142 -0.499202024631728 0.0523952222024908
ENSG00000101843 0.154167158299176 0.558476559446831 -0.256171163743194 0.317730059719481
ENSG00000101844 0.241430047105632 0.449563968174371 0.473767109696973 0.123285969393829
ENSG00000101846 0.7504824301276 0.000899985257011433 -0.507506811530257 0.0393893329173782
ENSG00000101849 -0.044870572851698 0.928120495406333 -0.251594552374486 0.569275531034939
ENSG00000101850 0.216559599426026 0.309561836750104 -0.0220835775718367 0.940495777437273
ENSG00000101856 0.0179112598653055 0.931667170914383 -0.357909905929524 0.0344185606695572
ENSG00000101868 -0.471460613812332 0.0831514818287721 0.36776314666297 0.209507973533835
ENSG00000101871 0.0960746789316533 0.847588824013945 0.494415761702591 0.23355550731639
ENSG00000101882 -0.0921833157970549 0.718983108286969 0.157525853546268 0.516915596898431
ENSG00000101888 0.167098680983701 0.473161756108872 -0.0978819922640031 0.737923969365205
ENSG00000101901 -0.140732937176743 0.536545823428468 0.228142485033928 0.310505026621868
ENSG00000101911 0.529373771985163 0.00815851734554494 -0.122654357760724 0.630253691887965
ENSG00000101928 -0.248504538821472 0.192666777701897 -0.118188916903837 0.576387942965401
ENSG00000101935 -0.0910902722124067 0.853702330962638 0.325536352953864 0.449287629971678
ENSG00000101940 0.346848261970954 0.102338260204176 -0.101453814886199 0.694989981338878
ENSG00000101945 0.517821745130181 0.0650401576226182 -0.12068059800927 0.731594484400565
ENSG00000101966 -1.08772494668173 0.0693962343753031 0.257502434741593 0.730303983784343
ENSG00000101972 -0.293642164870306 0.226407201184948 0.151295949200614 0.574675801603295
ENSG00000101974 -0.268491856235786 0.279476263359369 0.42614485891338 0.0806695232875393
ENSG00000101986 0.628101754647197 0.00664569882883638 0.483642154754762 0.0492934517678909
ENSG00000101997 0.627387095433536 0.00368295768174668 -0.470401918008427 0.0521675827801793
ENSG00000102003 0.548077222834764 0.054330669499007 -1.04885888109942 0.000125782234042338
ENSG00000102007 0.370048553720096 0.157206114016036 -0.157222074295378 0.603299299416518
ENSG00000102024 0.339322355684356 0.0829150874061856 -0.79253375151441 1.47154941363855e-05
ENSG00000102030 0.440554078128873 0.296722686976303 -0.323471348610611 0.479238087197714
ENSG00000102034 0.639496664296635 0.00436193570201799 -0.107685617575711 0.703163373295521
ENSG00000102038 0.123999271955064 0.565864733306094 -0.302699536412048 0.124833357612057
ENSG00000102043 0.086622151135137 0.893751604022985 0.565196677245643 0.281572226706801
ENSG00000102048 0.0899996474842724 0.786776634006978 -0.787351513212815 0.00341791761821878
ENSG00000102053 -0.0750808003994137 0.823425059846484 0.120583236204094 0.690873805914639
ENSG00000102054 0.212291760933152 0.134813306648174 -0.30389826028517 0.0386594230467667
ENSG00000102057 0.318945403338807 0.61126237315364 0.481000602406814 0.415521655111546
ENSG00000102078 -0.28783036476209 0.481493134999456 0.652542465933969 0.10045600257242
ENSG00000102081 -0.531695458410908 0.0101776900838183 0.404670513892861 0.0702095181817066
ENSG00000102096 0.685437576217752 0.0261574732429068 -0.28247532691237 0.440159611295399
ENSG00000102098 0.0528374638118365 0.860616974684693 -0.666041384679622 0.00367452336274488
ENSG00000102100 0.693323260325519 2.69313087326475e-07 -0.248986374417547 0.11053167619549
ENSG00000102103 0.439512112177373 0.120135351725871 -0.501657278247612 0.0935685949296104
ENSG00000102109 0.527188265733147 0.171693757327987 2.15656372142872 3.24890592008415e-09
ENSG00000102119 0.322679436855873 0.116380740043033 -0.363474813448871 0.0959274596551248
ENSG00000102125 0.285825777541626 0.177110579706254 0.224877583583164 0.329736292181712
ENSG00000102144 0.193301011951995 0.649487070856166 0.0139880896663924 0.978846501686373
ENSG00000102158 0.035128660773754 0.922227422345661 -0.666763958820888 0.017968728392784
ENSG00000102172 0.54437233950036 0.00678630233104484 -0.908017545063475 2.99531573717972e-06
ENSG00000102174 -0.561675054031271 0.114055060732652 0.022712952859856 0.958711644010671
ENSG00000102178 0.689131751413422 0.0180444386246671 -0.413907468238727 0.199431287269996
ENSG00000102181 0.320672005284176 0.246583000343877 0.281026071081824 0.325586885952122
ENSG00000102189 -0.344302646384957 0.216588767185904 -0.0244827027779498 0.948290803041729
ENSG00000102218 0.157994376874078 0.49277708463841 -0.288230015548666 0.179775723208987
ENSG00000102221 0.265826012610061 0.241150429690306 -0.0269524939647402 0.927936353589906
ENSG00000102225 0.541106048997815 0.000337834170598273 -0.136350965375118 0.45077321146515
ENSG00000102226 0.94168802340272 3.11881476411941e-13 -0.226109669972636 0.139145516041231
ENSG00000102230 0.568475536488529 0.0485078960493745 -0.331645955625584 0.288960313348534
ENSG00000102241 0.608601086557171 0.00694897635620209 -0.250723616490092 0.327692585328876
ENSG00000102243 0.913865897532221 0.0354231359705122 -0.897572218370329 0.0533735621246379
ENSG00000102287 -0.440741599167358 0.0378576422204044 1.06784227123519 2.78077384318448e-08
ENSG00000102302 -0.23222273679208 0.717973524282442 0.478727857159815 0.442463540456886
ENSG00000102309 -0.105755177704875 0.831538438731424 -0.373338305053661 0.40241194559591
ENSG00000102312 0.827909262032 0.0567136578893403 -1.64471406253723 0.000139817758829684
ENSG00000102316 0.394330045378657 0.0364878534857228 -0.281043199489195 0.170682260876199
ENSG00000102317 -0.0446465613318847 0.859495177413586 -0.169821283383151 0.438489804050342
ENSG00000102349 -0.860049117602583 0.0399006483945176 0.591163474453905 0.160490646758568
ENSG00000102359 -0.189889110980442 0.729200681756278 0.737481308454259 0.105133150424313
ENSG00000102362 -0.6655854564311 0.203881257749557 0.381260982600401 0.50539689021798
ENSG00000102390 0.203853430854763 0.573767938104207 -0.10796862360225 0.783994638214388
ENSG00000102393 0.04504579429815 0.90970994467333 -0.298821245069464 0.382388989632607
ENSG00000102401 0.137975355289203 0.501192172864783 -0.05335400075084 0.818344072110728
ENSG00000102471 -0.240042280298281 0.130993832851332 -0.0650656790789498 0.739689703511338
ENSG00000102531 -0.0204618272036287 0.942687756047678 0.159857740849379 0.526081514594603
ENSG00000102543 -0.259225190977528 0.370932379113282 0.322347888974057 0.278854064719634
ENSG00000102547 0.388579480358808 0.148330377783502 -0.393324520626595 0.163119099355116
ENSG00000102554 -0.0177668495385613 0.934794163771283 0.0976452886236086 0.622500086755657
ENSG00000102572 0.427897410877795 0.0116237225113152 -0.33797793719778 0.0658844322122554
ENSG00000102580 0.0554261708865528 0.849719582192666 -0.202463923374136 0.419421009596943
ENSG00000102595 -0.867513576058216 3.97716923378785e-05 0.445458720772636 0.0572232493735616
ENSG00000102606 0.00737668115734057 0.980735566920878 0.237405025353998 0.363143816607778
ENSG00000102699 0.296682855064902 0.1495672140324 0.0444900328770101 0.868677762460712
ENSG00000102710 -0.495961298706274 0.00473608158111205 0.300343279406549 0.121000455281646
ENSG00000102738 -0.319979708056934 0.158362043978268 -0.364007766887704 0.131587595346822
ENSG00000102743 0.152417944775285 0.468539466420561 -0.299006506158704 0.131435508948733
ENSG00000102753 0.286120599768475 0.194638486592733 -0.623201755011004 0.00292208374873395
ENSG00000102760 -0.584709991588379 0.280793513119313 0.743117563792962 0.180920907220714
ENSG00000102763 0.0590167765071465 0.860501000088733 0.460084813685778 0.0901343404352947
ENSG00000102780 -0.319126104881457 0.297031897325479 1.75814238814917 1.87991686201955e-12
ENSG00000102781 -0.0079051617968615 0.985571345269471 0.654225938264246 0.0538539192614059
ENSG00000102786 -0.659302969370701 0.000133949963452753 0.141843615561463 0.497342198015609
ENSG00000102796 0.179177025328481 0.629098779267639 0.160110873929616 0.671095849604782
ENSG00000102804 -0.374503681309788 0.0548026690050554 -0.29331656471139 0.161982916216591
ENSG00000102805 -0.340240778482162 0.141518720183066 -0.165766636820794 0.530171598816963
ENSG00000102858 0.559706020553594 0.0029561482043541 -0.00900910310556755 0.975497329195598
ENSG00000102870 0.395766050623306 0.0755630921957211 0.166892702753877 0.512096410758021
ENSG00000102871 0.573195849134605 0.032200601455077 -0.0857009558393336 0.809718966357403
ENSG00000102878 -0.402299960480515 0.48389398045369 0.648782233730068 0.242616862858174
ENSG00000102882 0.548700291208642 0.00951509666923093 -0.0904327102751893 0.739395218081623
ENSG00000102886 -1.03126494602842 0.0346241538062775 0.61283371338486 0.233179613685748
ENSG00000102890 0.63322901177198 0.00181413871641005 -0.117083499561467 0.645016688489274
ENSG00000102893 -0.407616395220235 0.00576303059058789 0.297474786179731 0.0628334367356935
ENSG00000102897 0.217631559912012 0.430589628998034 -0.0742537690215024 0.821207788386257
ENSG00000102898 0.179155846935499 0.52908262676956 -0.502794895882343 0.0553750079726878
ENSG00000102900 0.60931590121733 0.0488905229874393 -0.204159321306713 0.575700505927055
ENSG00000102901 0.0747703034935547 0.791638675041206 0.122264020686313 0.652789159820773
ENSG00000102908 -0.39538622073264 0.0655067138203742 0.445319898561068 0.0485361286100796
ENSG00000102910 0.291971150743657 0.0817373753401583 0.0434515891005761 0.842460530897569
ENSG00000102921 0.276296359283069 0.2272870089699 0.0675340107023927 0.808807110462776
ENSG00000102931 0.405135865950831 0.0485665221728105 -0.538396479618751 0.0111495856139124
ENSG00000102934 0.23677357675289 0.283544066405521 -0.0804195078947305 0.758331660809813
ENSG00000102962 0.297605518852765 0.653761907750323 0.242163007305097 0.744786646576139
ENSG00000102967 0.337067690474876 0.0729068971584687 0.0482886757020365 0.854771669357816
ENSG00000102974 0.450246194335191 0.0275830801115119 -0.275479801657611 0.217510898105515
ENSG00000102977 0.535427814278948 0.00859074998661729 -0.398712945556647 0.0810696059493781
ENSG00000102978 0.316206463599776 0.189872014044568 -0.379959593310868 0.127047177547214
ENSG00000102981 0.693349014467595 0.0269985821788841 -0.0250449517062419 0.961879818651795
ENSG00000102984 0.412778425151055 0.0423161187417811 -0.323880705454441 0.143330005711638
ENSG00000102996 0.608523295621688 0.0303931531885635 -0.506796292471379 0.0934689425050995
ENSG00000103005 0.26416555658616 0.283094759126292 -0.17756031317421 0.502052019251416
ENSG00000103018 0.226925115251994 0.435384184466578 -0.495831765193863 0.0752787016419214
ENSG00000103021 0.282419751740342 0.409507727849791 0.502930435958503 0.129905043467805
ENSG00000103034 0.584302029618966 0.331102307743204 -0.210145404407716 0.748821235492766
ENSG00000103035 0.168220440920497 0.610376644893314 -0.42465196380629 0.157646185004386
ENSG00000103037 -0.0746355812916785 0.861074053826229 -0.207023400574908 0.593313714572824
ENSG00000103042 0.316523417759325 0.184042353454652 -0.282914457910055 0.245382468494753
ENSG00000103043 0.489245365913741 0.0334589086630812 0.0221085224999438 0.946563505024147
ENSG00000103044 0.447134747581124 0.408600949562501 -0.965517877220717 0.0707563661372093
ENSG00000103047 -0.538101662911694 0.0517135515442673 0.263725374175683 0.391449727077598
ENSG00000103051 0.570968894439534 0.0017695895364906 -0.181766498414015 0.397665466163601
ENSG00000103056 -0.207274770422745 0.789415952170132 2.46098305715883 2.22207797537276e-05
ENSG00000103061 0.164901324970825 0.273483659886472 0.0716716842692039 0.682878817111812
ENSG00000103064 0.452802116877486 0.0203298120353613 0.0208557786045828 0.940675079883306
ENSG00000103066 0.581538248029348 0.00295588793139814 0.0370559844571459 0.892898955078776
ENSG00000103067 -0.0277245525721704 0.90970994467333 -0.0420374996222797 0.863870734502163
ENSG00000103089 0.587086378185064 0.0185352199878604 0.221422991106556 0.442067113032351
ENSG00000103091 0.208479945663819 0.131435758283331 -0.201826068309822 0.159906940688417
ENSG00000103111 0.767062609764681 8.75341040539756e-06 -0.110280018740404 0.608733750649216
ENSG00000103121 -0.449172486000858 0.184352836762322 -0.178365041712782 0.656875675913149
ENSG00000103126 0.556043226772466 0.000641536942235507 -0.0210386195919284 0.92874037515623
ENSG00000103145 0.391181343435482 0.277102408899541 -0.635090773576319 0.0791258685905652
ENSG00000103148 0.432604400361866 0.1322566237442 -0.364200412893587 0.229416857898403
ENSG00000103150 0.369973086220421 0.028855769400321 0.313253876923229 0.0766888375401196
ENSG00000103152 0.125993226132692 0.776560968259425 -0.764366308591328 0.0441090829824521
ENSG00000103160 -0.326509675714689 0.105101947087615 -0.248804505138329 0.254901237906148
ENSG00000103168 -0.119928388163895 0.723113761442985 0.276067530643989 0.363933300115778
ENSG00000103174 0.444815965129321 0.0221809379079688 -0.102896572445647 0.669414907341717
ENSG00000103184 0.212285122885213 0.704334727027189 0.218723757054446 0.669075279672028
ENSG00000103187 1.01455034064603 0.00447208317588596 -1.79786740322181 9.08645618456549e-08
ENSG00000103194 0.393665259875481 0.0185798324083118 -0.253477737443272 0.167733410073814
ENSG00000103196 0.0244124465558239 0.950021830154048 0.0675864379440019 0.860292834334606
ENSG00000103197 0.468617568905687 0.00987695418637725 0.045297609619484 0.854233504094194
ENSG00000103199 0.171526711102109 0.60662805850759 -0.458003281356029 0.131435508948733
ENSG00000103202 0.21361270132907 0.60314913267512 -0.950733659453307 0.008392991282303
ENSG00000103222 0.587327293751867 0.0173965076123991 -0.262471829421471 0.346687799678756
ENSG00000103226 0.217727690325851 0.248617094801754 -0.152008610978872 0.453993997824811
ENSG00000103227 0.373320101758709 0.0716688225624283 -0.197352147358982 0.402355534263673
ENSG00000103245 0.248419740211643 0.284105251394791 -0.0236593159550674 0.939307830142113
ENSG00000103248 -0.110222238039004 0.598880624856413 0.294530165783342 0.125053357894252
ENSG00000103249 1.05321615823026 2.22929254054224e-07 -0.438331378712542 0.0568630791393891
ENSG00000103253 0.116282881608399 0.846130231466272 0.261508532732691 0.664327455424151
ENSG00000103254 0.132085754890297 0.731150066216811 -0.123917051088784 0.762415275989432
ENSG00000103257 0.729710967161877 0.0297917837209239 -0.787004039229905 0.0263264685786531
ENSG00000103260 0.410137024893372 0.542024757146319 -1.03855216029083 0.10177497950809
ENSG00000103264 0.246832526784529 0.19488656961492 -0.0226117296467738 0.92874037515623
ENSG00000103266 0.608139533471573 0.00824873765401614 -0.467714438302338 0.0654510491708392
ENSG00000103274 0.536021733782908 0.0249835903237164 -0.534277916728257 0.0402911902995092
ENSG00000103275 0.161189776675027 0.402649378195683 -0.212738777153999 0.266747696715501
ENSG00000103313 0.877677074740773 0.061717494196562 0.681857000778022 0.216104792499388
ENSG00000103316 -0.256484869769167 0.632197874469771 0.286709002094109 0.618024456021219
ENSG00000103319 0.546656738572833 0.00176618397748269 -0.354546467530182 0.0623316189483622
ENSG00000103326 0.589023317772709 0.000201631964888788 -0.249394166535683 0.161771196291475
ENSG00000103335 0.41019237943487 0.00303404353338976 0.0850892034841583 0.617873756689234
ENSG00000103342 0.479509296055081 0.0168336858350336 -0.364978493791383 0.0943500918051735
ENSG00000103343 0.205019501571563 0.37564829460311 -0.292983700897415 0.204401683124305
ENSG00000103351 0.427906241858627 0.0551652080990262 -0.666795378521189 0.00459834361509662
ENSG00000103353 0.216487398123152 0.269263231240266 -0.211710799349747 0.29281032368497
ENSG00000103356 0.587581563888457 7.79470077413986e-05 -0.201994597293976 0.23323991840714
ENSG00000103363 -0.508100164451192 0.233411078909855 -0.842035999794062 0.0506438714600128
ENSG00000103365 -0.16024263454644 0.646647468161442 0.108193298947597 0.766504656699567
ENSG00000103381 0.0466592973646089 0.886504986009911 -0.385626487463077 0.133310873703046
ENSG00000103404 0.264516917855296 0.284231562430733 0.298672289812871 0.240298243315289
ENSG00000103415 0.643601132673397 0.0272472092715816 -0.285899301969272 0.396702196563027
ENSG00000103423 0.390904137265303 0.0295805062107093 -0.148526735186081 0.481202201357892
ENSG00000103429 0.177367631678692 0.462533583275213 -0.38767078744056 0.0913385135187769
ENSG00000103479 -0.152289581570592 0.488737909531275 0.0110382086629781 0.970089374749151
ENSG00000103485 0.578444067256981 0.00934684474286069 -0.0367399899928676 0.906481949197965
ENSG00000103489 0.360303025552332 0.427840984560897 -0.368568013089663 0.425350574428494
ENSG00000103494 -0.723246477874242 0.0290985783000934 0.0603159036264992 0.896975355036342
ENSG00000103495 0.68369503113972 0.000576078452559872 -0.293698097563937 0.192388498217454
ENSG00000103496 0.376580443821311 0.0313109559698459 0.140805834358102 0.491167545229968
ENSG00000103502 0.593558925055012 0.00204116365865861 -0.286546603664592 0.187241804692505
ENSG00000103507 0.835088020336956 0.000158381931912683 -0.180350596175144 0.506084736397514
ENSG00000103510 0.257242018826134 0.16092223791617 0.20998976736048 0.284097970774684
ENSG00000103512 0.590442628670254 0.000303335207711769 -0.281777883579134 0.125506022926152
ENSG00000103522 -0.277624959494137 0.624537423754712 0.566569198142495 0.258077969749834
ENSG00000103528 0.503584394434584 0.20950105983914 -0.923220372178117 0.00875969728800401
ENSG00000103534 -0.815297110718271 0.0548746696955813 -0.686404070067818 0.159474772787877
ENSG00000103540 -0.531391138528671 0.0804555657660003 0.592684788589737 0.0723321744450219
ENSG00000103544 -0.526076449211931 0.094534992122922 -1.02914180092014 0.000453227157044716
ENSG00000103549 0.752703123346535 1.043458885788e-07 0.0857323425218008 0.635609700323474
ENSG00000103550 0.34294055926047 0.0826040498793058 -0.152456850318199 0.506337301017459
ENSG00000103591 0.253995094016292 0.0404810967749654 -0.103825162833667 0.480719077620931
ENSG00000103599 -0.849536361517388 0.083868325716203 1.22160709767473 0.0209747362890136
ENSG00000103642 0.390768294719062 0.0884751011364407 0.117190181316871 0.676450937368588
ENSG00000103653 0.46338883857814 0.00433910314460413 -0.108534677172086 0.582195298502613
ENSG00000103657 -0.657898502487305 0.0822102707300438 0.565157563771565 0.16163475578539
ENSG00000103671 0.433924641124636 0.0429538457132597 -0.0705866614020389 0.80170060841122
ENSG00000103707 -0.384954498923443 0.261415578546914 0.19468851532747 0.614366305528226
ENSG00000103710 0.62244764529711 0.0217035146108536 -0.512546606939063 0.0806221409334698
ENSG00000103723 -1.29721422180406 0.000101316721843827 0.737340344504432 0.0413122942623359
ENSG00000103740 -0.133690261333474 0.86392209416851 0.728726144769954 0.228145398390607
ENSG00000103742 0.394770854750599 0.231489290235155 -0.936376429512278 0.00281486507364166
ENSG00000103769 0.0289252223410489 0.935141165243991 -0.471338451536826 0.110069703100649
ENSG00000103811 0.0240502571932718 0.947813494540906 -0.602219879154806 0.0428963761410876
ENSG00000103852 0.273082450745625 0.545629858842243 0.370500254448549 0.396686401697556
ENSG00000103855 0.620206095740119 0.00144242960984585 -0.54844494593024 0.00838214727588792
ENSG00000103876 -0.032031516458837 0.928325096397711 -0.751180054252378 0.0061707793667651
ENSG00000103888 0.188710554653377 0.770597828601916 0.176420408292167 0.801828175453564
ENSG00000103932 0.599954902873538 0.0147450487476007 0.218967101307705 0.4406568450808
ENSG00000103942 0.16515718821423 0.658293221296945 0.524045597129065 0.115108617020836
ENSG00000103966 0.55321423290748 0.0191265888419936 0.020649541951982 0.953160153960017
ENSG00000103978 -0.269036454872734 0.0655867441034463 0.170775170413191 0.29270396855662
ENSG00000103994 0.172847079522093 0.538816124760955 0.0908741197177685 0.763026837684954
ENSG00000103995 -0.409883240488345 0.488022393775395 0.573878512904127 0.318088900244093
ENSG00000104043 -0.00340041894599534 0.997703515815905 0.50917377667575 0.640566978930467
ENSG00000104044 0.0551047372905158 0.889283029229528 -1.38998582649413 3.10453742033431e-06
ENSG00000104047 -0.69656475100324 0.0159194131716589 0.58150495516677 0.062753555318239
ENSG00000104064 -0.128996499347852 0.59129005408374 -0.303196170141189 0.172151400667619
ENSG00000104067 0.0564748262340242 0.852957631500164 0.194570138547866 0.464395819884795
ENSG00000104081 -0.0735699822090693 0.795006072439375 -0.0345737884601118 0.909422481198677
ENSG00000104093 -0.855509116025928 0.000156118217171456 1.44091187437697 8.1414759963956e-12
ENSG00000104129 0.0950741080965411 0.781851426162144 0.182178523092142 0.580035857341346
ENSG00000104131 0.0964258986744966 0.786909172739162 -0.343123884030999 0.271299495855028
ENSG00000104133 -0.364212001791912 0.194385162423061 0.216314690346685 0.482942695948964
ENSG00000104140 1.01161094268561 0.0295132287269493 -0.501548588922594 0.407754322066488
ENSG00000104142 0.555197468909147 0.00637315414505899 -0.385317451475221 0.0828432758994797
ENSG00000104147 -0.179144392144535 0.686864476166333 -0.219819120046516 0.629842459486356
ENSG00000104154 -1.00091007603971 0.000463526497969627 0.286710799977247 0.368501035660519
ENSG00000104164 -0.522752822873392 0.0131060684577185 0.263587008467015 0.257980095619351
ENSG00000104177 -0.532612481890271 0.0167172411871457 0.564681997405076 0.014542664742005
ENSG00000104205 -0.40697993861351 0.120135351725871 0.0569647211236264 0.865564147477547
ENSG00000104213 -0.0279590914457089 0.939278139380218 -1.40170994632627 7.56163462832491e-06
ENSG00000104218 -0.247588199803857 0.407343205623501 -0.615408998513413 0.027515707338388
ENSG00000104219 -0.0453586892950088 0.949648903374139 1.40395199594703 0.0208525896209172
ENSG00000104221 0.318568423692987 0.172684089244618 -0.52271973525166 0.0325427941364281
ENSG00000104228 0.147886487717448 0.727065194975216 0.146761792633568 0.731050905366813
ENSG00000104231 -0.549389387768373 0.0491038115516163 -0.0723661419363195 0.848815877406066
ENSG00000104267 0.0168634506349668 0.972163944869974 -1.34175181775357 9.4931749751965e-07
ENSG00000104290 -0.364865153637243 0.116790243169999 0.0574085214423853 0.843703164898555
ENSG00000104299 0.308601036422457 0.155880104645094 -0.11114965909797 0.664946867478456
ENSG00000104312 -0.000672415794231153 0.997899459953434 -0.509111740934976 0.0209747362890136
ENSG00000104313 -1.38633539690072 0.00949669435973485 0.437593112959667 0.483208659078829
ENSG00000104320 -0.103446845787597 0.624360431934571 -0.574731326918123 0.00127665857893535
ENSG00000104324 -0.279763706621216 0.308855824222643 -0.422525535198554 0.121565391308272
ENSG00000104325 -0.0726122127121338 0.815057780389146 -0.188249274198908 0.497979132703499
ENSG00000104331 -0.00214967209229535 0.993170164789198 0.138476408437637 0.508388776405765
ENSG00000104341 0.2291434336313 0.396577160884979 -1.21568147457883 6.32740364286579e-08
ENSG00000104343 -0.349161276452138 0.126949902970866 -0.181505838759978 0.483175904749232
ENSG00000104356 0.647805236589646 0.0514998008373358 -0.64151071636234 0.0726306002725268
ENSG00000104361 -0.35279009343201 0.543611090331463 0.126903423969823 0.833942126543617
ENSG00000104365 -0.220529080679257 0.521130140229989 -0.19823387130719 0.567463184510478
ENSG00000104369 -0.00864182545374857 0.987729758147905 -1.1973632935822 0.0041610085654007
ENSG00000104375 -0.53894624217825 0.069460385381183 -0.307699313508611 0.34689809862423
ENSG00000104381 -0.0890966724736892 0.859995707063065 -0.0468978915721439 0.929848977441006
ENSG00000104388 0.0168405085520741 0.958976286282926 -0.584077262576625 0.0279517128733269
ENSG00000104408 -0.335308861665759 0.177261529933684 -0.669027861616302 0.00598112822305535
ENSG00000104412 -0.297700547515972 0.191708698249273 -0.0673801460426354 0.816954515086183
ENSG00000104413 -0.228723276278753 0.337942421143957 -0.107598417542014 0.689280995940557
ENSG00000104419 0.0973396888342158 0.916697288162444 0.46404518849863 0.574893324371794
ENSG00000104427 -0.778378242363062 0.00428333910293766 -0.123483435410709 0.721279581370814
ENSG00000104442 -0.19787413473834 0.437405780384823 -0.685674005677234 0.0027448426577651
ENSG00000104450 0.550657473677447 0.14973818341109 -0.317178535709229 0.460516545511278
ENSG00000104472 0.333784979905567 0.0760881313624904 -0.47860369012833 0.0153089414322729
ENSG00000104490 -1.33573734806597 0.0162080023352423 -0.313684499059673 0.639117047918715
ENSG00000104497 -0.59898975328434 0.0160022333464164 -0.160922329916749 0.600105068208595
ENSG00000104517 -0.289262682003885 0.193028274355132 -0.142822344989262 0.564451537021494
ENSG00000104518 0.54808412363965 0.0144534504049887 -0.500296215983595 0.0408756876504783
ENSG00000104522 0.200239105136917 0.573215661170055 -0.525034112584588 0.110039650663016
ENSG00000104524 0.527240086509709 0.0513027568480788 -0.327417324025616 0.287724047150095
ENSG00000104529 0.305846080531712 0.362263885494529 -1.03077819341114 0.000640827723275393
ENSG00000104537 -0.634170297443561 0.0264542926395953 0.895106230379655 0.00237070213235711
ENSG00000104549 0.182263200863528 0.232603896304183 -0.89107548869171 2.55038588108743e-12
ENSG00000104611 0.256968868753714 0.260327051050759 -0.0752761268244325 0.780471037102544
ENSG00000104613 -0.244173203479437 0.0745295321758533 -0.347608729176319 0.0148286811694309
ENSG00000104626 0.0987702068809465 0.675519851522478 -0.265855304920012 0.208348276633886
ENSG00000104635 0.375768958388498 0.0334552698012307 -0.88150578984465 4.98384298903192e-08
ENSG00000104643 -0.664761375693997 0.000978231893757316 -0.100698267140738 0.685389595863021
ENSG00000104660 -0.0120713015391757 0.97023340008625 -0.372415760625453 0.169934063647023
ENSG00000104671 -0.0171192049111954 0.94402242517072 -0.503403115802756 0.0142671053458981
ENSG00000104679 0.571652384818591 0.0102732447821099 -0.704710094693922 0.00251380352792196
ENSG00000104687 0.500336059826047 0.00116203766702916 -0.40050993041822 0.0166347947771621
ENSG00000104689 0.15892944468643 0.579100129490628 -0.302754947183133 0.269406756350046
ENSG00000104691 -0.672637251088065 0.096116633794785 -0.935324871538454 0.0345146637165191
ENSG00000104695 0.263650311898 0.239091148598421 -0.619475574599957 0.00403516607216644
ENSG00000104714 -0.104449874481457 0.750281265381563 0.313722905833036 0.273036165976911
ENSG00000104728 0.0266533543452979 0.928332736443903 0.0938907369808958 0.739326838397575
ENSG00000104731 0.509653573221933 0.000414447477281459 0.108560265800118 0.532988230080743
ENSG00000104738 0.0578489002170959 0.909682776308786 0.157574576387086 0.745337070591326
ENSG00000104756 0.0610488324212245 0.838453286590925 0.311632710489969 0.210457859085228
ENSG00000104763 -0.560257192820855 0.00194095939056619 -0.383303297306097 0.0576230652483381
ENSG00000104765 0.272405645996342 0.706063066437419 -0.119576850506007 0.880266994051608
ENSG00000104774 0.660872092677038 0.000613976269638462 -0.529924665945766 0.0111360980514558
ENSG00000104805 0.589146022473389 0.00689111781757987 -0.295190043681309 0.226542369124335
ENSG00000104808 -0.207141576496894 0.664403571275952 -0.0886232988514861 0.872410505404092
ENSG00000104812 0.468077559578201 0.109686590491613 -0.168270273893289 0.624622060966046
ENSG00000104823 0.326406280680598 0.209050830817991 -0.395454966662246 0.136946486918449
ENSG00000104824 0.444060531885089 0.00774814195852225 -0.259117401615931 0.161555997024276
ENSG00000104825 0.800819892091891 0.00656255556007343 -0.223386664118294 0.531629874651932
ENSG00000104835 0.320886416381862 0.206530130308625 -0.442124512383428 0.0907752251726107
ENSG00000104848 -0.320662186727516 0.528379081470542 0.0102671888091926 0.987919071072798
ENSG00000104852 0.197012229999845 0.506968476708821 -0.202477845050346 0.499044607722188
ENSG00000104853 0.716710173522977 0.000710881728599239 -0.483646878606139 0.0379246394551829
ENSG00000104856 0.886564931561915 0.000797708730001861 0.0635850373751945 0.879945856552096
ENSG00000104859 0.0468331814662572 0.908881250652671 -0.0637502422253685 0.876366368447634
ENSG00000104863 -0.113685020498222 0.828193157374642 -0.0944524894331836 0.873792067801082
ENSG00000104866 0.800165257821949 0.00072823813034583 -0.160123066365427 0.581340744256638
ENSG00000104870 0.263346640259707 0.281120679873488 -0.521906632968888 0.0295980996899067
ENSG00000104872 0.2001600496755 0.532500979173818 -0.0596492570809656 0.875141441466479
ENSG00000104880 0.717577753706457 0.000134498833226787 -0.15665725014241 0.488234432223538
ENSG00000104881 0.477886438485144 0.0614237572395736 -0.1660801369441 0.579945902081316
ENSG00000104883 0.311007640498764 0.412647050540269 -0.274403012415873 0.519228210320297
ENSG00000104884 0.856892626783603 8.5211365040262e-06 -0.510434229720655 0.0160948864350477
ENSG00000104885 0.585280660950844 0.00218588018473897 -0.0909063213836212 0.709329989134494
ENSG00000104886 0.418469522008328 0.0738182067767113 -0.149535992963525 0.589726084484288
ENSG00000104889 0.4644796091 0.117884012453118 -0.386001417472776 0.23355550731639
ENSG00000104892 0.862188744133255 0.0145034574531204 -0.285943627452874 0.491307068490239
ENSG00000104897 0.62344735577188 0.00167648135113621 -0.478358697337167 0.0286121848857421
ENSG00000104899 -0.0966114016948891 0.864354996954821 0.814706660899296 0.095037125945271
ENSG00000104904 0.329038791252603 0.342313543856144 -0.500557830507494 0.142822151252834
ENSG00000104907 0.530742982898513 0.0751501183658869 -0.552341603778238 0.0826684626375673
ENSG00000104915 0.196588926717665 0.491968202016618 -0.229478539128762 0.437255009253302
ENSG00000104936 -0.00407432422745264 0.993539079637932 0.350113332916946 0.406580888847431
ENSG00000104946 0.589857329357881 0.00178614005146943 -0.489855555944859 0.0169273446174041
ENSG00000104957 -0.305223884648461 0.405791432121992 0.00704949624233525 0.988957597799419
ENSG00000104960 0.635288665977944 0.00161935438538362 -0.612208067162563 0.00395319705576057
ENSG00000104964 0.486052844134468 0.0551788448566832 -0.446479983118801 0.100388848553546
ENSG00000104969 0.710737304615035 0.000161581352705459 -0.302832489389655 0.159003638508459
ENSG00000104973 0.612927654175673 7.34074594916732e-05 -0.244659554165757 0.165716362456696
ENSG00000104976 0.403845447029186 0.154461529986882 -0.461675021757624 0.131056932998631
ENSG00000104979 0.0597837997105963 0.902632121068657 -0.640067991561274 0.107276946484069
ENSG00000104980 0.330872962550193 0.0520310021801926 0.00630383267340345 0.980587258497064
ENSG00000104983 0.00193909738850325 0.996572974740345 0.284101588826455 0.465771328128895
ENSG00000104998 0.569750250895225 0.000340709184026649 -0.754616480773827 1.45960200735481e-05
ENSG00000105011 0.532475467153002 0.0374430870758921 0.149278684747105 0.635164137587821
ENSG00000105048 0.251894647724032 0.666091576348584 -0.57288844899417 0.279526746825227
ENSG00000105053 0.459633165401982 0.00097657643904645 -0.0519184084098095 0.780471037102544
ENSG00000105058 0.340214890804141 0.16930711703899 -0.494711143061632 0.0506899577096635
ENSG00000105063 0.624937967074718 0.00108562222697839 -0.148060413589999 0.520204712815215
ENSG00000105072 0.376181318817103 0.165261265774524 -0.065676787186496 0.857121778784784
ENSG00000105085 0.417829631406836 0.0652474014968444 -0.367389404726572 0.130137108301908
ENSG00000105127 0.0386075120751696 0.883441910714268 -0.0770958850089677 0.755188210840788
ENSG00000105135 0.24541020663787 0.216411344561256 -0.388062405797185 0.0541711014839632
ENSG00000105136 0.025728141175802 0.913299440616659 0.0526903905456659 0.820826947626434
ENSG00000105137 0.756176823421036 0.14600484846717 -0.161429269181675 0.819195799703117
ENSG00000105143 -0.7603168663976 0.0255171608273351 0.541946364053412 0.126216589302501
ENSG00000105146 -0.0746526092587784 0.913444900324647 0.639044173268702 0.283894771263755
ENSG00000105171 -0.0880058153458337 0.736346275366847 -0.0885556283743494 0.745596642281927
ENSG00000105173 0.320191340284464 0.402677919236676 -0.41423266333413 0.292111411134191
ENSG00000105176 0.133433326321408 0.410153226411076 -0.292666413617491 0.0601559945392224
ENSG00000105185 -0.26600306720477 0.437579169773247 -0.391850690250403 0.253305372805891
ENSG00000105186 0.2359677772016 0.0720153474998143 -0.0995479527472792 0.502619742613986
ENSG00000105193 -0.388395098869006 0.258964042964435 -0.661676166195727 0.0536958937296461
ENSG00000105197 0.375699744387591 0.0305699859667241 -0.395561194390955 0.0360636033711218
ENSG00000105202 0.264133676425378 0.470281844496558 -0.659679706179901 0.0556949234848492
ENSG00000105219 0.204874022452067 0.752045646906386 -0.710089927757339 0.202098173429549
ENSG00000105220 0.880177252947631 0.000703117797199511 -0.148469753262013 0.650240738985126
ENSG00000105221 0.302695928234594 0.0330982089697962 0.111398221488908 0.497776293112492
ENSG00000105223 0.627826860356961 0.00011321937894173 -0.235392223191596 0.204596998941069
ENSG00000105227 0.155031964152006 0.727844250248493 -0.119820069723909 0.784299068702834
ENSG00000105229 0.289630659950089 0.460839722602211 -0.139363597819908 0.750321192549906
ENSG00000105245 0.978541481918871 0.000352717964819424 -0.423969026994273 0.196726469462735
ENSG00000105248 0.510727058319682 0.0794511083403866 -0.41596353857999 0.197131604604267
ENSG00000105254 0.411182206032098 0.184851981480689 -0.751829983424237 0.0159975514264963
ENSG00000105258 0.214285028186957 0.637307762365688 -0.463918913374926 0.269694488432467
ENSG00000105270 -0.0359999263883284 0.965411520693949 -0.425830196319239 0.562280653248488
ENSG00000105281 0.47177400545353 0.0258216682803065 -0.500362301672123 0.0256100783662772
ENSG00000105287 0.756283108015778 9.04996808096973e-05 -0.183603887405209 0.427773982215621
ENSG00000105289 0.164856916184384 0.64166704843582 -0.378121361718966 0.238479892628292
ENSG00000105290 0.843641065816833 0.00122989419761158 0.207450628166915 0.553711853101785
ENSG00000105298 0.653714416100913 0.000482121389614226 -0.202035285201513 0.35207006519794
ENSG00000105321 0.258845716216874 0.370854844318159 -0.206583717247428 0.500232253707638
ENSG00000105323 0.631205336752591 0.000579696030138868 -0.320469166706825 0.118297437256034
ENSG00000105325 0.84796557509043 1.15916587603404e-07 -0.141148453767196 0.473517403523064
ENSG00000105327 0.659434150683848 0.0225769819646863 -0.386562937291649 0.282132293260239
ENSG00000105329 0.517494130997426 0.066751307854294 0.0778251015225209 0.836180297644975
ENSG00000105339 0.125000185776443 0.615396869776258 0.221345827848197 0.324236063334658
ENSG00000105341 0.428805467206888 0.0482019508802227 -0.46531146496743 0.0456679918951867
ENSG00000105355 0.694630898648728 0.000587557951826227 -0.461343348348877 0.0394224789552994
ENSG00000105357 -0.620324531545472 0.113154299868785 0.488674588370101 0.224706151646933
ENSG00000105364 0.499544094072946 0.0596591447531393 -0.44471741817158 0.122259114704041
ENSG00000105366 -0.350028437462422 0.417376985086688 0.479649589395013 0.211330867019662
ENSG00000105371 -0.0357670680299512 0.916697288162444 0.330397226004822 0.229610106293855
ENSG00000105372 -0.619873273802143 0.0955448094184426 -0.507190155001947 0.202397210566936
ENSG00000105373 0.515618750481341 0.0394358800439036 -0.456785649100468 0.0885210696947355
ENSG00000105376 0.0311618763003456 0.958799852173337 1.46718177147572 0.00535056822563673
ENSG00000105379 0.442442234663956 0.114102269220411 -0.36466403942156 0.222816442010623
ENSG00000105388 -0.304667366607374 0.701995947248136 1.11258205265653 0.140187671617425
ENSG00000105393 0.405621787888521 0.0403891563993937 -0.401441124346975 0.0605694782993854
ENSG00000105397 0.0794246688691192 0.738486719230475 0.210171157615236 0.322833738479209
ENSG00000105398 -0.0317197421694989 0.946585755746245 -0.172655493674683 0.696147631975956
ENSG00000105401 0.561509684474844 0.025315815661544 -0.453486837266753 0.0960750991164197
ENSG00000105402 0.595650799260652 0.000310871293546483 -0.229905013455091 0.222189856023515
ENSG00000105404 0.23896181523929 0.577040077477559 -0.639449584611914 0.110410316607931
ENSG00000105409 0.517865101357924 0.430418711875733 1.29858712699036 0.0490178150774673
ENSG00000105419 0.502420566268588 0.217291427533596 -0.307288465675757 0.508291566170503
ENSG00000105426 0.567810581812858 0.0413802818934142 -0.94492502255125 0.000468656704802538
ENSG00000105429 0.280025265206975 0.108716891943614 -0.229144451273547 0.209315356811903
ENSG00000105438 0.533333908146173 0.0152290036191772 -0.772481042548209 0.000423750632532089
ENSG00000105443 0.347101575789456 0.0602788107242138 -0.201975316264646 0.324122640046324
ENSG00000105447 0.827929381166277 0.000415485280102137 -0.364547779101591 0.170322404319018
ENSG00000105464 0.658905238417097 0.00748570598471422 0.18428577164813 0.53474158607981
ENSG00000105483 -0.818356993638192 6.65831131618228e-05 -0.0216442350205923 0.945098523146106
ENSG00000105486 0.611727909606377 0.00712604734831714 -0.192700858818827 0.476855016351067
ENSG00000105499 -0.184353447716641 0.755036793407692 0.816429815474781 0.150258163191463
ENSG00000105514 0.483717350636872 0.16092223791617 -0.166185454801331 0.682389959424019
ENSG00000105516 0.65990372648472 0.0226241069612788 -0.263331291327126 0.434380902633814
ENSG00000105518 -0.0893454791886299 0.810840307871564 -0.406097350265493 0.204401683124305
ENSG00000105519 -0.699391788002695 0.0149993667947785 0.120101524486835 0.735217169765386
ENSG00000105520 0.624983317821764 0.0376279084132077 -0.470294339775533 0.142945431042763
ENSG00000105538 0.464388193688527 0.209183750143211 0.617396606987861 0.156110458573047
ENSG00000105552 0.719923206842373 0.00277937278856678 -0.587223945997365 0.025637385634515
ENSG00000105556 0.236230674528897 0.385931445202754 -0.334989869279393 0.216104792499388
ENSG00000105559 0.304829449308716 0.430677861367221 0.184539451049907 0.670064134327808
ENSG00000105568 0.644706439483037 1.12758765005874e-06 -0.31272668613118 0.0371176704954308
ENSG00000105576 0.418799312541723 0.0503951037086304 0.163743084403798 0.508291566170503
ENSG00000105583 0.162499262301653 0.682515133939089 -0.531163395402762 0.132011168770366
ENSG00000105607 0.400167332616463 0.127209897953897 -0.0875431273700738 0.787007450405037
ENSG00000105617 0.526729318950549 0.0961061702805332 -0.450637742758697 0.204601135353594
ENSG00000105618 0.694293930285078 0.000131232215342022 -0.325866671809458 0.113659672437259
ENSG00000105619 0.754587785510942 0.034552019560078 -0.581623542401287 0.146663728324252
ENSG00000105640 -0.169194556583324 0.701610717129748 -0.584270711570202 0.130919015911836
ENSG00000105641 0.976319869558574 0.0414049355808898 0.801136695683156 0.162240238618565
ENSG00000105643 0.745176727247019 0.00297253322693992 -0.50599639685374 0.0710155252302942
ENSG00000105647 0.585953251665353 0.0384721220128727 -0.274909670340208 0.388402703068732
ENSG00000105649 0.699361574654051 0.167911444729154 0.0830381123765063 0.90547552828802
ENSG00000105650 -1.27741303289266 0.020179108847399 -0.118974702256168 0.876032195883934
ENSG00000105655 0.794996960921639 0.00209636096745029 -0.356878406798091 0.234908158012342
ENSG00000105656 0.371516576529181 0.112947602215773 -0.106830023000052 0.706089024158972
ENSG00000105662 0.3597145187667 0.110158120507907 -0.0785428567133371 0.774662093851167
ENSG00000105669 0.485474584652854 0.136879397854947 -0.587638776649005 0.0842369627104376
ENSG00000105671 0.543165749636891 0.0918786946939218 -0.491780301121825 0.154968095572585
ENSG00000105676 0.979841019883443 4.70067505724967e-05 -0.375214450870756 0.173464311725095
ENSG00000105677 0.0919847941432219 0.818798516365943 -0.736216931085933 0.0245921266663754
ENSG00000105698 0.588234008983291 0.0014287938999477 -0.469997056102221 0.0194279646182857
ENSG00000105699 0.576391376262404 0.0147369942998954 -0.501267801499486 0.0503799824126112
ENSG00000105700 0.481653479286219 0.057617974433072 -0.334907751700841 0.229416857898403
ENSG00000105701 0.780697307693281 0.00183135054318587 -0.703464994327386 0.00864419052868271
ENSG00000105705 0.539927808258951 0.00681986424862231 -0.116956556713952 0.636609370520156
ENSG00000105707 0.0694372489850872 0.823425059846484 -0.057133598922667 0.860847290719659
ENSG00000105708 -0.2461293985908 0.298553125605411 -0.303551200188431 0.223121233887983
ENSG00000105711 -0.0989689230716073 0.893751604022985 0.511191459258123 0.416663141643134
ENSG00000105722 0.337414360158609 0.080922548361175 -0.612796847454009 0.00122057356714899
ENSG00000105723 0.703360659038138 0.000231992165631932 -0.332840728354814 0.122259114704041
ENSG00000105726 0.53639512267375 0.00269746015510671 -0.230140912238353 0.254818475377079
ENSG00000105732 0.622843941932646 0.00456952757194007 -0.415658483584773 0.0872032019068475
ENSG00000105738 0.336172064746218 0.17735847154705 0.154623609429468 0.580938897633637
ENSG00000105755 -0.181188070327885 0.622951474281005 0.00711798442528229 0.988703805394169
ENSG00000105767 0.90814556878403 0.344089771878452 0.131950052602686 0.911441959379437
ENSG00000105771 0.394807681071889 0.117061779780137 -0.126380480319776 0.67659250379139
ENSG00000105778 -0.0214172874515443 0.941065782944923 0.635891525122203 0.00403516607216644
ENSG00000105784 0.108083278929292 0.804534566400113 1.16583706715785 0.00139612125905829
ENSG00000105792 -1.04962309965979 0.00667090246468706 0.807760679217337 0.0529972275312672
ENSG00000105793 -0.378780175776171 0.0958136710597788 0.736710522211142 0.000908721456193639
ENSG00000105808 -0.732389644276331 0.0955994673552723 -0.0278543014771874 0.965370224803685
ENSG00000105810 0.153313301689692 0.666325238382298 0.624710540112588 0.043776187142916
ENSG00000105819 0.0978070159364221 0.631706524535587 0.0767843795543249 0.721442402932298
ENSG00000105821 -0.300750920914508 0.147063008105606 0.733017173266071 0.000207208370696455
ENSG00000105829 -0.288622831967256 0.269864317868139 0.449136914987991 0.096963352561842
ENSG00000105835 -0.332560637633302 0.392847265072751 0.31630268020901 0.434216802287562
ENSG00000105849 -0.571771761655523 0.0831514818287721 0.506362508487187 0.152821371455255
ENSG00000105852 -0.532769194713499 0.00949669435973485 0.642995899676247 0.00258691205725817
ENSG00000105854 -0.120054395309703 0.439990275043382 0.557001417374795 2.86490543985779e-05
ENSG00000105855 -0.761744941499982 0.00261552072237786 2.17264676476514 1.49596017758744e-18
ENSG00000105856 0.133120702899517 0.611817307319014 -0.0593080705834157 0.83860906974004
ENSG00000105865 -0.349967893226297 0.0937423851001653 0.532866331936825 0.0158911561756542
ENSG00000105866 -0.859167711782771 0.0177828393924838 0.386249576696324 0.348356385099219
ENSG00000105875 0.366075566187868 0.125829838016603 0.411440119776989 0.103902285329588
ENSG00000105877 -0.536318735276108 0.280125353574538 0.414047077499968 0.351306139644126
ENSG00000105879 0.0348243176420666 0.905316658586302 0.200088632750455 0.42051162942126
ENSG00000105887 0.204228490467506 0.252098280528639 0.0161699527979924 0.946425839946884
ENSG00000105926 -0.172356336026428 0.559742902960364 0.40342957381082 0.138888834233655
ENSG00000105928 -0.00576176772051448 0.986010833849875 0.627273463855403 0.0171146143362425
ENSG00000105929 0.93262510513523 0.138736736611891 -0.173572768185397 0.825134814636188
ENSG00000105939 0.248333606852722 0.232895202558423 0.253841884218145 0.236818853313879
ENSG00000105948 0.170674968686097 0.669663399610978 0.363983192939539 0.345863840024151
ENSG00000105953 0.793953420539437 0.00014338368602426 0.162245892668591 0.522995051917844
ENSG00000105963 0.5126774788573 0.00657104625476487 0.361730030570307 0.0857216457509389
ENSG00000105967 -1.34451034028753 0.00104619704932664 0.308305309085179 0.530407872267595
ENSG00000105968 0.0847682553914178 0.714721480611798 0.189249055508215 0.370718821970281
ENSG00000105971 0.171735220826957 0.528211489085659 0.344769100802881 0.17752945623799
ENSG00000105974 0.208805847358565 0.423213608946025 0.429852808009759 0.0924692095027142
ENSG00000105976 -0.0531769584135806 0.880243261550162 0.408960145853771 0.148163756900312
ENSG00000105982 -0.49174378423801 0.067846732137356 1.01160024881606 0.000108790211696018
ENSG00000105983 -0.0878692751593564 0.629005777350351 0.48507027834523 0.00134999639968771
ENSG00000105991 0.24042728929678 0.373317832096398 0.0283346300762941 0.927996181573995
ENSG00000105993 0.351790429984608 0.0870548358426327 -0.178799404961873 0.443080629722064
ENSG00000105997 0.317824529905164 0.274901801426194 0.52692209480354 0.0640862898633719
ENSG00000106003 0.370427134212952 0.472264104121071 0.507681900099449 0.271960827943643
ENSG00000106004 -0.166021878794462 0.685290733672319 -0.0213079979820315 0.966343917646042
ENSG00000106006 0.411484032837198 0.207288337038672 0.245052998276182 0.483175904749232
ENSG00000106009 0.60964370765834 0.000689074450476603 -0.041822775978289 0.872410505404092
ENSG00000106012 0.375161360366714 0.115251425389152 0.926021327321472 2.46426056450436e-05
ENSG00000106025 -0.581640738443992 0.0650401576226182 0.213068443459001 0.555568334209326
ENSG00000106028 -0.272748577431771 0.366498833675581 -0.171326302962781 0.60357997202733
ENSG00000106049 0.191391605771181 0.223685482989287 0.00519337449587587 0.982243857273878
ENSG00000106052 0.073406953516152 0.679106778076141 0.330654170037199 0.0322258222907179
ENSG00000106066 -0.123696523832298 0.698889950178299 -0.233436481226416 0.433136713755799
ENSG00000106069 -0.18876398340968 0.566040955389883 0.87293508954288 0.00189167589763168
ENSG00000106070 0.08001467105159 0.786811034865409 0.19853363801271 0.449142739192719
ENSG00000106077 -0.0765370752045637 0.771794701683534 0.483140446144524 0.0347900771696375
ENSG00000106078 0.382261672143518 0.172124122711375 0.552186680651029 0.0506438714600128
ENSG00000106080 -0.581570189380103 0.0768916177654881 1.00261147831247 0.00267387652887037
ENSG00000106086 -0.0281583230011242 0.939410023583319 0.314834094177502 0.31258513894675
ENSG00000106089 -0.0114792419872697 0.96965063473135 0.431344940535555 0.0868448036426368
ENSG00000106100 -0.242390619209896 0.364062749182591 0.962948014045021 2.37470403585731e-05
ENSG00000106105 0.576708177706234 0.00896106400853759 -0.144994287955281 0.589726084484288
ENSG00000106123 -0.0144086832661468 0.9862711790587 -0.561227181501314 0.444590955831865
ENSG00000106125 0.156382862010785 0.652523266557881 0.68462598180268 0.0296749326282703
ENSG00000106133 -0.339172682027835 0.519292036256384 0.570280846957709 0.265529176768493
ENSG00000106144 0.415787214536789 0.0220116014164717 0.091470715923928 0.683586348498456
ENSG00000106153 -0.136066877868792 0.736346275366847 -0.194039407832146 0.618024456021219
ENSG00000106211 0.746908129921731 0.0974751166546339 -0.661499566407096 0.170087936830435
ENSG00000106244 0.448104342721779 0.0307549620848891 0.66269014817141 0.00149681038452032
ENSG00000106245 0.0515565811731791 0.83253985790708 0.212965284594741 0.311977592819806
ENSG00000106246 0.465140374429168 0.0473749185068547 0.20516697375005 0.442463540456886
ENSG00000106258 -0.639457241004202 0.0228346708538234 2.03225745606057 2.37853815386311e-16
ENSG00000106261 -0.0262156428493124 0.913444900324647 0.782704050186135 4.4949295460755e-06
ENSG00000106263 0.780905753801991 2.05529971750594e-07 0.0267630324176728 0.903999277734323
ENSG00000106266 0.265669031737398 0.452740115272536 -0.0493848710028965 0.908885832759004
ENSG00000106268 -0.128139910617297 0.713078049944886 0.164812779432346 0.636539947631433
ENSG00000106290 0.625604653708438 6.96388006249824e-05 0.18565329948524 0.31030467259321
ENSG00000106299 0.100947515155042 0.760561041837535 0.0715884497975913 0.835486949680734
ENSG00000106305 0.321448831453033 0.394956104001097 -0.295877614404709 0.455963628595481
ENSG00000106327 0.211157830640295 0.554279788840025 0.142043824601845 0.715504075947689
ENSG00000106330 0.375991349208898 0.122057383691131 -0.105440268430225 0.723454444592276
ENSG00000106333 -0.151612225651469 0.719945722947698 0.544211661224705 0.147307000463848
ENSG00000106336 -0.718961437047219 0.0570586928026533 0.71100059381319 0.0706954016821763
ENSG00000106344 0.527931438711442 0.0139751548743907 0.226766745635119 0.35139308591714
ENSG00000106346 0.249357060947588 0.346313830768613 0.344431896606874 0.1857578164588
ENSG00000106348 0.698242597145312 3.71325954791275e-05 0.658343490335214 0.000191081700590917
ENSG00000106351 0.471553052765101 0.00208631801815956 0.523763457618862 0.000791673312694719
ENSG00000106355 -0.768506664977846 0.0167410287263882 0.23009509893186 0.557968911598582
ENSG00000106367 0.326560466953947 0.322910172646718 0.0801280785069524 0.84635902573648
ENSG00000106384 -0.221568106101853 0.436328335177003 0.181675956721452 0.538112619997069
ENSG00000106392 -0.214769652081797 0.312515203370246 0.222306970635571 0.311668665409965
ENSG00000106397 0.135971053955707 0.544070743646188 0.413078863519534 0.045112222166655
ENSG00000106399 -1.12649145757702 0.000449902897401568 0.286683948995257 0.483340474140129
ENSG00000106400 0.308246469265802 0.355250095832917 0.0642761019148688 0.876143604289009
ENSG00000106404 -0.340912114054782 0.131009707410006 1.13000842564462 4.58958112503473e-08
ENSG00000106415 -0.256018851673091 0.576237355579761 0.725308505808211 0.0685209841658983
ENSG00000106443 -0.65665229062451 0.00474937964153646 0.564353800412606 0.0247600699420087
ENSG00000106459 -0.119120942309125 0.701610717129748 0.606101871904203 0.0217644896783245
ENSG00000106460 -0.369361456086775 0.0191799954573655 0.754193682316618 2.39812624092655e-07
ENSG00000106462 -0.210203214106607 0.375050459948718 0.412782880954227 0.0759081468967028
ENSG00000106477 0.242204427719432 0.506469241517756 0.433190458410566 0.229773643147212
ENSG00000106479 -0.0947833092688659 0.872949306243315 0.80700391204491 0.0872032019068475
ENSG00000106484 0.0993039090057913 0.583517702756289 -0.245411069491413 0.141387777293318
ENSG00000106524 -0.0380419383982948 0.843831689250315 0.386554214695907 0.0134364185469907
ENSG00000106526 -0.224453716630463 0.417774600928302 0.889718907021308 0.000253425343554094
ENSG00000106536 0.218578762044327 0.536472723660806 0.41748456732641 0.172282372691446
ENSG00000106537 0.281076347237738 0.156071918465856 -0.365415781648152 0.0724082752912765
ENSG00000106541 -0.573396278716019 0.144021572721106 1.59143589846668 9.74821608171037e-06
ENSG00000106546 -0.874843600720569 0.00294697287510129 0.749708047151816 0.0179757889459563
ENSG00000106554 0.352183910971781 0.0487336411199592 -0.0818339798169174 0.718594965293911
ENSG00000106588 -0.28763177831334 0.423213608946025 -0.252643741271401 0.502310008153698
ENSG00000106591 -0.468209381979503 0.0878631920268973 -0.0608597172670748 0.873351950804054
ENSG00000106603 -0.389761174399322 0.026847347057635 0.409234776144613 0.0323727135184136
ENSG00000106605 0.302085538332033 0.215230803815156 0.360466658702904 0.161786477411761
ENSG00000106608 0.787979199971386 0.000480824414653977 0.49640171547056 0.0458451669739054
ENSG00000106609 0.465834748581627 0.00411800179330274 0.279598765232291 0.120340018513036
ENSG00000106610 -0.55161414349223 0.0187348185540363 0.349203623717207 0.187609815448057
ENSG00000106615 -0.161959354701681 0.557377619990022 -0.0748619247052709 0.80784972513182
ENSG00000106617 -0.430823955429486 0.0454094795430395 0.472882644906975 0.0340983318705705
ENSG00000106628 0.531127200418235 0.0219358466932112 -0.0661444471655304 0.832808750760266
ENSG00000106635 0.384823156990985 0.179664689426666 0.246738763201267 0.435773696252563
ENSG00000106636 0.519249922022893 0.00322170241654082 0.113210615731609 0.602049080995285
ENSG00000106638 0.273813584688511 0.20838529266031 0.104727719254054 0.68266483812053
ENSG00000106665 0.50045676319601 0.00270961434842767 0.335525905007521 0.0662866055513526
ENSG00000106682 0.451296741123297 0.00137801559277952 0.0697385707465519 0.700295414495851
ENSG00000106683 0.654306194659942 0.000710881728599239 0.176762931052091 0.445010797930549
ENSG00000106686 -1.20024572651747 0.000112329458616796 0.619238578982764 0.077323106486918
ENSG00000106688 0.215726797760441 0.512160125440317 -0.0769044670855349 0.836445652589551
ENSG00000106689 0.612243394882101 0.136919783555772 0.292646071317327 0.554135802872684
ENSG00000106692 -0.165361762648843 0.513334427058121 0.164155201219558 0.512795539125857
ENSG00000106701 -0.875483532848758 0.0616781791965697 0.67046597873776 0.1792632458034
ENSG00000106723 0.114125182725374 0.642490232461289 -0.293908442160713 0.175225749281546
ENSG00000106733 -0.930341388890934 0.033503259224625 -0.392150607351633 0.44680024917272
ENSG00000106771 0.0141965605326357 0.96605078746509 0.0446950698166478 0.897598187225297
ENSG00000106772 -0.225100359301372 0.614008669491252 1.46449962815664 4.63758293709286e-05
ENSG00000106780 -0.263800256880021 0.468870063422064 0.189180163949221 0.604543379864413
ENSG00000106785 0.000130150011079015 0.99959503941951 0.0809769777642108 0.7303462744484
ENSG00000106789 0.265096049864026 0.231017547990538 -0.0316869794794688 0.911194796439173
ENSG00000106799 0.0145102192176111 0.962166093994327 0.118786901217461 0.676749646446253
ENSG00000106803 -0.439972794459427 0.218846753449311 -0.547310216724904 0.137856974326689
ENSG00000106804 -0.148890948303445 0.657247155387445 -0.3200919315035 0.28812165052903
ENSG00000106829 0.138203891509786 0.775517462510124 0.0766497896232294 0.881531455759829
ENSG00000106852 -0.266958150998439 0.652729173065996 0.356868069203167 0.536872433088748
ENSG00000106853 0.0199054788084337 0.927495572797719 -0.198516490598665 0.278623033784268
ENSG00000106868 0.444021172580512 0.0419312773751441 -0.0167050505143733 0.958929614633407
ENSG00000106948 -0.244037833788071 0.346227566374339 -0.695618469676181 0.00367101625116403
ENSG00000106976 0.415909882358575 0.281220297468341 0.534480019986236 0.175274379536805
ENSG00000106993 -0.486138024343354 0.0358447308379246 0.108032814751069 0.706797325428326
ENSG00000107021 0.643602159493356 0.00100812207873623 -0.156245966615818 0.498665758345399
ENSG00000107036 -0.0571689004105454 0.819406311522194 0.192705356630472 0.360182786520026
ENSG00000107077 -0.505199240994875 0.122010457146973 0.559048522556671 0.101218792454811
ENSG00000107099 0.21863697774598 0.533933665803846 0.560977077482544 0.0787109367588073
ENSG00000107104 0.208045022617731 0.528486438284198 -0.0877095485565692 0.811179462029557
ENSG00000107130 0.96209586748555 0.0330383558212273 -0.203149717882984 0.717756484957138
ENSG00000107140 0.220418903606612 0.405791432121992 -0.0610409282464428 0.848934875634648
ENSG00000107164 0.080858803246417 0.821172848290067 -0.16226658134092 0.621464781183303
ENSG00000107175 0.520630480380432 0.058315394211199 -0.406997379495257 0.175278162369191
ENSG00000107185 0.240058375711173 0.229938341703874 0.0890636445006154 0.699649274787456
ENSG00000107201 0.208793119241264 0.191895340278292 0.0698199660408504 0.719988732843452
ENSG00000107223 -0.0286752407850516 0.948310628510742 -0.31434866043625 0.415521655111546
ENSG00000107242 -0.318853284549135 0.248622689647055 0.738773816195635 0.00508081858485752
ENSG00000107249 -0.265295438185328 0.488430553143905 0.807023617791981 0.0212267197018124
ENSG00000107262 0.315198918614613 0.260178263725887 -0.143680244028535 0.652561620895358
ENSG00000107263 0.524110139794891 0.000337834170598273 0.00703685483971568 0.975497329195598
ENSG00000107281 -0.185362464444319 0.736346275366847 -0.848739827456386 0.0758277885236262
ENSG00000107290 -0.399911548197917 0.0925438303876508 0.238403018701223 0.360090791323983
ENSG00000107331 -0.0407425224466134 0.913107845151002 -0.018900203796185 0.964731715605703
ENSG00000107338 0.60157190784012 0.000310363420709755 0.158625488169449 0.429396408883804
ENSG00000107341 0.371906458806029 0.0116542620909268 -0.375461952878185 0.0160855591123726
ENSG00000107362 0.35004382830173 0.192666777701897 -0.177835142583189 0.551226673563966
ENSG00000107371 -0.2908458764945 0.274794645196353 0.0247493512492862 0.94571767142401
ENSG00000107372 -0.799893554453145 0.000167259904619198 -0.411578390091091 0.0888244304257201
ENSG00000107404 0.4243664432516 0.100660552162194 -0.124214018958706 0.693637632507536
ENSG00000107438 0.705219110954916 0.00461054228733447 -0.386053489028512 0.164365048650195
ENSG00000107443 -0.180185328938725 0.452057731501559 0.167096576921564 0.501096092399414
ENSG00000107485 0.350267744446689 0.269058585467433 -0.568451087736867 0.0550223192419641
ENSG00000107521 0.175454334545264 0.314768437377151 0.319527446868235 0.0640862898633719
ENSG00000107537 0.0643126751185083 0.890392941354105 -0.494828585189776 0.190551068877944
ENSG00000107551 0.364847307200665 0.0147315981725148 -0.183156188447599 0.272954553209424
ENSG00000107554 0.164607629776192 0.496764349251667 0.305010517685395 0.181151937720817
ENSG00000107560 -0.547187764253567 0.00614284800788644 -0.118937006270765 0.623128473893476
ENSG00000107566 0.122756748994652 0.536728126270947 0.170675253390818 0.373289674096686
ENSG00000107581 0.365575873220274 0.0391116585663061 0.192767980118366 0.326426056155661
ENSG00000107611 -0.272057851115893 0.797456871006189 -0.0199635960246531 0.987919071072798
ENSG00000107614 -0.324579707889649 0.452261294847084 0.272279615379843 0.538112619997069
ENSG00000107625 0.194439058848335 0.239419334512468 -0.118039218294023 0.51781208522222
ENSG00000107643 -0.727402843690418 0.000248538239086215 -0.0403614888030271 0.885700397050429
ENSG00000107651 0.357397564593246 0.163614562060401 0.179491364582648 0.531396187485681
ENSG00000107669 -0.695936855444424 0.0345024774775725 0.953488642473693 0.00441617718957636
ENSG00000107672 -0.335656946111529 0.114983370889446 0.366088681098491 0.106586149649222
ENSG00000107679 -0.0474773927618384 0.808320628028214 0.334397370961227 0.0381445612876361
ENSG00000107719 0.85418936039074 0.0549646962717014 -0.461481135830908 0.372555802302658
ENSG00000107731 0.764235456543329 0.00103069756108986 0.48870131686512 0.0587056317740134
ENSG00000107738 0.473639924600443 0.0305811740187208 -0.0901110823976563 0.743489777661907
ENSG00000107745 0.623971181653575 0.000363203975074959 -0.0411685139327318 0.868653715509546
ENSG00000107758 0.0255473584298624 0.913107845151002 -0.179957618576981 0.360211927551986
ENSG00000107771 -0.208561714216821 0.354196109377581 0.653341501403047 0.0013917922998133
ENSG00000107779 -0.0812397026394569 0.614777945543362 0.150025951385372 0.312587932061416
ENSG00000107789 0.0213802542481999 0.942716510351461 -0.138027667821571 0.612398454952465
ENSG00000107798 -0.161917565033213 0.322071118785041 0.299154154515858 0.0640862898633719
ENSG00000107815 0.55018191908447 0.094723163615667 0.00270094912109128 0.995804930839012
ENSG00000107816 0.41340745650156 0.00764283555084409 0.112397333517306 0.54828218744711
ENSG00000107819 0.277287112810553 0.236017012732193 0.336614994047506 0.157010566840372
ENSG00000107821 0.161256755558188 0.337349542120041 0.506233626485094 0.00101148122521314
ENSG00000107829 0.575945479998623 0.00519318729050862 0.128846760365939 0.610512324916111
ENSG00000107833 0.0924671922159331 0.869662730909524 -0.580485876901347 0.217087479499808
ENSG00000107854 -0.0564905898794924 0.805028181744517 0.144860255093077 0.479021772191629
ENSG00000107862 0.556457929234769 0.00520462788950177 0.189818036115235 0.41486225145018
ENSG00000107863 -0.315813793256664 0.0419287732607254 0.586285494604642 7.45855477681699e-05
ENSG00000107864 -0.0759158734829036 0.872949306243315 0.0271727284742816 0.9575009102501
ENSG00000107872 0.0236680540975022 0.951735258258249 0.0790982412989174 0.844608963647268
ENSG00000107874 0.408913525906577 0.237554474692668 -0.237020096613017 0.539008929292146
ENSG00000107882 0.505729037299217 0.00733170966782395 0.0405438844460439 0.875141441466479
ENSG00000107890 -0.462512741305966 0.0545738744725792 0.745651402516584 0.00173383912371435
ENSG00000107897 0.213621061663968 0.331102307743204 0.463951125410813 0.029073116838348
ENSG00000107902 -0.0721411438347537 0.889060121455274 0.972226756852446 0.01411970769663
ENSG00000107929 0.417167606057791 0.0271998093650633 0.248028704326208 0.231601807610079
ENSG00000107937 0.423059321998911 0.112617340038201 -0.0165232413736701 0.966826796089568
ENSG00000107938 -0.42186712384916 0.0140348012758255 0.458425345315207 0.0115010868760479
ENSG00000107949 0.0117570064029472 0.965411520693949 0.00141367901484611 0.996504697652994
ENSG00000107951 0.302107208006785 0.0207963539160285 -0.0725980773002422 0.649794287306535
ENSG00000107957 0.0326833794136867 0.923423356855395 0.721598515665756 0.00508752489973411
ENSG00000107959 0.516297647652981 0.000480824414653977 0.0734803730922627 0.699303357680956
ENSG00000107960 0.286645572644864 0.167911444729154 0.410269650819888 0.0657792035684585
ENSG00000107968 -0.190020224938065 0.568627582544282 0.416761067816719 0.191262900510082
ENSG00000107984 0.199173562590177 0.70603646716816 -0.889393163008043 0.0506476910772681
ENSG00000108001 0.312217260253099 0.402998254349868 -0.224206548186603 0.551442270748422
ENSG00000108010 0.0833611606296357 0.711320177557248 0.0132792700216218 0.961879818651795
ENSG00000108021 -0.00589367803403372 0.983332780820753 0.241093564356699 0.302831287339189
ENSG00000108039 0.20648802124001 0.305293894537283 0.468611096576783 0.0159735180960671
ENSG00000108055 0.186319694600419 0.377979083087195 0.0947770189345618 0.688336519300094
ENSG00000108061 -0.57973414500575 0.0503775044470519 0.774857701418426 0.0110330869423564
ENSG00000108064 0.0860695274972769 0.771634285375419 -0.189375175607985 0.487110263058041
ENSG00000108091 0.214944666608052 0.46564580326126 0.0673184225997427 0.846334432510523
ENSG00000108094 0.000819459144186965 0.997168406037568 0.106736735707881 0.620552476185387
ENSG00000108100 0.39525253773668 0.0010785798936967 0.00685439199867074 0.971478927984655
ENSG00000108106 0.492985706232774 0.224837374803453 -0.482421228984654 0.253305372805891
ENSG00000108107 0.210416154091601 0.760561041837535 -0.762556014526404 0.201178818184474
ENSG00000108175 0.53520344191054 0.0328782666540147 0.21988606117792 0.438489804050342
ENSG00000108179 0.121841116866847 0.579305201069381 0.107956378778774 0.63088950099683
ENSG00000108187 -0.257440134177734 0.435047216839323 0.582847769131573 0.0614653580177133
ENSG00000108219 0.460079643910721 0.00208760288795653 0.0357060005930976 0.86412206264664
ENSG00000108239 -0.118117891495947 0.451508330313033 -0.147596029291464 0.337607401407787
ENSG00000108256 0.0197397291327314 0.942440551336693 0.161805823147524 0.500232253707638
ENSG00000108262 0.746007076678037 3.32045482314691e-07 -0.14933285823766 0.391015365736455
ENSG00000108298 -0.16341477729945 0.63982383586843 -0.543398179997014 0.0791258685905652
ENSG00000108306 0.192073055829036 0.589683848777194 -0.136789334159481 0.712434416542869
ENSG00000108312 0.504786524542982 0.00324262962899291 -0.233430734188752 0.225861256839034
ENSG00000108344 0.711733597680815 0.00270961434842767 -0.505256143982691 0.0529972275312672
ENSG00000108349 0.342314807840967 0.0128002327986262 -0.143228290873487 0.35545454346028
ENSG00000108352 0.012347713873492 0.977300941144378 -0.0954005706031225 0.81796837377942
ENSG00000108370 -0.426613360997627 0.225250797738588 -0.0188965736770262 0.969477631159002
ENSG00000108375 -0.00852037648365458 0.97844372686714 0.428175745187006 0.0934963830539067
ENSG00000108379 0.308589520157933 0.213676097366056 0.167037120951877 0.542576699372254
ENSG00000108381 -1.01393193306846 2.78907350915493e-05 0.499394403319718 0.0455492979335443
ENSG00000108384 0.0195848369349754 0.959141025058602 -0.320612607235601 0.337607401407787
ENSG00000108387 -0.551241763937419 0.368845689233487 0.605713505321825 0.320304394291038
ENSG00000108389 0.320023714139483 0.269076615602346 0.129832327037435 0.69747109276777
ENSG00000108395 0.0329977612897302 0.885591004983941 -0.320298240330105 0.0756521677902752
ENSG00000108406 0.157879262530531 0.52959859878674 -0.147561322137827 0.565624376948261
ENSG00000108423 -0.00204104706979252 0.995045581412182 -0.122579158483648 0.699649274787456
ENSG00000108424 0.407495021226276 0.028919165581457 -0.177507922722387 0.405287777004898
ENSG00000108433 0.158623961838452 0.245256237992126 0.151559341915664 0.281517747930212
ENSG00000108439 0.409113149812394 0.0239532007746505 -0.254300272473195 0.199059930692527
ENSG00000108443 -0.331399747590238 0.0622350053406326 0.27078177134117 0.151391305762397
ENSG00000108448 0.0473420883758309 0.910242633463294 -0.170322831507688 0.674645252224235
ENSG00000108465 -0.0713991194662869 0.777118459665078 0.054775100425705 0.834981325304213
ENSG00000108468 0.395226960778433 0.0262746562337434 -0.430534286233892 0.0219067426343435
ENSG00000108469 0.0478699825462931 0.901182767248139 0.324526184375132 0.304720771920632
ENSG00000108474 -0.114564620475215 0.767296713161004 0.636449294654095 0.0505445625369765
ENSG00000108479 0.358113080769985 0.306455178544062 -0.526047761062075 0.132005195747737
ENSG00000108506 -0.182579437083 0.444226521188892 0.0473977798016783 0.869546678955369
ENSG00000108509 -0.74608943296019 0.191734377041926 1.12953040441057 0.0517115696263373
ENSG00000108510 -0.29809428698071 0.293586865470243 0.183932668341901 0.549247701980145
ENSG00000108515 0.030077420575354 0.942238200364 0.926120742861533 0.00539215809739643
ENSG00000108518 0.41962599921358 0.254061929804454 -0.654092962953678 0.0765813120402191
ENSG00000108523 0.323041733540957 0.0468104007574432 -0.352450598124454 0.0434228271721165
ENSG00000108528 0.566065620055914 0.00936188281923409 -0.190038164165422 0.465771328128895
ENSG00000108551 0.100011836244977 0.756377349451458 -2.73076582144493 6.49101079577721e-37
ENSG00000108557 0.160402080132239 0.430550845187837 0.0393690831515466 0.872786246972098
ENSG00000108559 0.101860813874764 0.783712933125236 -0.067266394031767 0.86571370684825
ENSG00000108561 0.447453988621035 0.189056792647525 -0.667579535828262 0.0557110125935087
ENSG00000108576 0.366872337142862 0.174369023652629 -0.727100208724989 0.00715670178029887
ENSG00000108578 0.357086373818564 0.103729729411503 -0.259730883533285 0.274943069922452
ENSG00000108582 0.0637044019869101 0.730126532820347 -0.0508626642828436 0.786707631077456
ENSG00000108587 -0.130375078344253 0.578278031754994 0.0869753663255699 0.725187320394225
ENSG00000108588 0.115855737864067 0.451508330313033 -0.126151234706279 0.420510626965995
ENSG00000108590 -0.864155262517596 0.00119061838451148 -0.0474060344011075 0.910000103856635
ENSG00000108591 0.486609101477141 0.00591234214828421 -0.116600456639777 0.589351693168497
ENSG00000108592 0.620502757686352 0.0048831062470551 -0.103971904652348 0.713060822096569
ENSG00000108599 -0.121421483286609 0.451605733367499 0.111458541760202 0.497689115178755
ENSG00000108602 0.573086457085641 0.0746329312730447 0.048598982142597 0.912115721832783
ENSG00000108604 0.262827535691909 0.160548186931726 -0.126712677757681 0.548929086391339
ENSG00000108639 0.5894135616053 0.0270827561475726 -0.561139559169108 0.0504204361601807
ENSG00000108641 -0.10215785839123 0.690288713774108 0.319221519040763 0.193532893453392
ENSG00000108651 0.308937088694146 0.245852287341695 -0.149815754041821 0.619725804294087
ENSG00000108654 -0.607763563538384 0.0179999252777028 -0.29396702771299 0.308543284267856
ENSG00000108666 -0.249725753981686 0.315155526020416 0.042607379649151 0.895488245413447
ENSG00000108669 0.369093570597391 0.0322353501922575 -0.0547998912575157 0.807044982247711
ENSG00000108671 0.315472108741684 0.114547780253926 -0.375753638749545 0.0725793881700351
ENSG00000108679 0.561860773436826 0.000311031600392737 1.51940478263581 5.43980109245355e-28
ENSG00000108733 0.405969013206114 0.0916459875766557 -0.350194736548874 0.187609815448057
ENSG00000108773 0.219547859567647 0.32601138501628 -0.300833204752421 0.18074951048783
ENSG00000108774 0.47111134731716 0.0545738744725792 -0.422916970343361 0.106728511669165
ENSG00000108784 0.549898041830319 0.00181035720759008 -0.239804764200463 0.232608156789595
ENSG00000108786 0.014371117730724 0.988072627266537 0.174584154170103 0.855352940403415
ENSG00000108788 -0.00818246638579459 0.9768073903761 0.13403849444963 0.59618962307441
ENSG00000108797 0.0414825122101892 0.926907960882249 0.559200065913769 0.136241871759756
ENSG00000108799 0.242367342509214 0.309760574089379 0.120098877608655 0.651202248110822
ENSG00000108813 0.229622093486795 0.317331652428708 0.15788682019297 0.518603736590099
ENSG00000108819 0.440093533990812 0.00147679113992146 -0.380303197232672 0.00897688885627926
ENSG00000108821 0.345764498342895 0.212633253566849 -0.482868950553239 0.0784489058089349
ENSG00000108825 0.595279853939506 0.0577921892837613 -0.540069129345572 0.121000455281646
ENSG00000108826 -0.191531586056702 0.572279846996004 -0.272402834322007 0.409765970037642
ENSG00000108828 0.863547715500312 5.91048094257158e-07 -0.657519415151485 0.000253425343554094
ENSG00000108829 0.73305996399554 0.000492215741442496 -0.280393974051743 0.242957732733468
ENSG00000108830 -0.489138707249575 0.1322566237442 -0.905512591793595 0.0013917922998133
ENSG00000108840 0.640806523288014 0.00435345375720216 -0.532264878681094 0.0272205663168648
ENSG00000108846 -0.189518529687 0.559425001736557 0.40720253994927 0.172868365954758
ENSG00000108848 -0.477467611248106 0.0834005019571056 0.0985400218484327 0.775663011961536
ENSG00000108852 0.77155857819776 0.0026971886057603 -0.739577886704011 0.0066587230300711
ENSG00000108854 -0.0513279027365929 0.848537847055206 -0.128584295004855 0.588535296168995
ENSG00000108861 0.155657447842371 0.296722686976303 -0.185004084494701 0.219273514373007
ENSG00000108883 0.491619289035798 0.00378149122365067 -0.0261232047506094 0.91330714653067
ENSG00000108924 0.151893101949596 0.726095157584236 -0.363529751823425 0.342112127986371
ENSG00000108946 0.105515516524358 0.567576066108846 -0.150005078673349 0.399605007371789
ENSG00000108947 0.461932734798467 0.219530360440714 -1.41585387013882 4.39697126683043e-05
ENSG00000108950 0.250230225091534 0.724445944972389 0.438511797368647 0.498684569244803
ENSG00000108953 0.228960007609542 0.286429362810853 -0.4747776878 0.0237766177522696
ENSG00000108960 0.00944831020582797 0.981021388949054 -0.0879697697730538 0.827624626780974
ENSG00000108961 0.408975677063823 0.317515593023314 -0.636558285878882 0.136946486918449
ENSG00000108963 0.616555344054798 0.000127051571505532 -0.336886155198119 0.0619815592164366
ENSG00000108984 -0.151235495748962 0.782801475441229 -0.143784290929501 0.794973731715545
ENSG00000109016 0.00347752307533583 0.993170164789198 -0.338920957730163 0.296728033814549
ENSG00000109046 -0.227238676426399 0.369693663643566 0.249881580172787 0.328697377579621
ENSG00000109062 0.440424490948315 0.0521109091578036 -0.51802707834529 0.0292575617190883
ENSG00000109065 0.324362123542635 0.230925560999185 0.00100388035855931 0.99817790259236
ENSG00000109066 0.403671332285636 0.0999055872614833 0.0107056329947855 0.976011629801217
ENSG00000109072 0.265595548626903 0.43382625001771 -0.819814910092426 0.00867776422300119
ENSG00000109079 0.443668022809386 0.00504368447910106 0.0398322638697191 0.855352940403415
ENSG00000109083 -0.318685047803279 0.154585702082739 -0.200627576305076 0.426923338312561
ENSG00000109084 0.256064322185913 0.242833135239859 -0.388296598276699 0.0779735750846353
ENSG00000109089 0.7872960273576 0.00102203462348368 0.0717230518790275 0.825913705468174
ENSG00000109099 -0.122013853566135 0.834697182357577 -1.21140483069148 0.00458646322081414
ENSG00000109101 0.223951018613809 0.577012914614221 -0.548485250157171 0.0842369627104376
ENSG00000109103 0.263064983649035 0.421493424202477 -0.23077691753168 0.505623180698216
ENSG00000109107 0.526188193301839 0.216630620863925 -0.166349051114942 0.744652993346052
ENSG00000109111 0.644410712467714 0.00127145287618402 -0.114696174521909 0.645800113990317
ENSG00000109118 0.324157771881176 0.0942270844380142 -0.116925694757126 0.604160261516301
ENSG00000109133 0.0560031546497693 0.778993787049848 -0.188666146278849 0.275234094793448
ENSG00000109158 -1.57065993131796 8.03149348045262e-05 -2.34561600757051 2.22396560085875e-12
ENSG00000109171 0.304802663498375 0.0339154319897297 -0.0505698804997425 0.776443734297992
ENSG00000109180 -0.101432726801459 0.605375221643494 -0.358141843072274 0.043992784716032
ENSG00000109184 -0.835822095222807 0.000167259904619198 0.182713763229752 0.500257172664365
ENSG00000109189 0.0351767862425132 0.924198792399135 0.154794347371147 0.640906749574966
ENSG00000109220 -0.203316332343463 0.33959819932898 -0.0609017227450612 0.815454305503213
ENSG00000109265 0.465742165996675 0.0334004997899022 -0.417266264997307 0.0589331139694849
ENSG00000109270 -0.113292990205861 0.611817307319014 -0.288466461774132 0.169277379001771
ENSG00000109320 0.432066805886845 0.00677402899825204 -0.202625189177371 0.264920925223697
ENSG00000109321 0.0323885232860126 0.950418173813314 -0.42437087754626 0.33846200221488
ENSG00000109323 -0.811922269297236 0.0259281453145859 0.702096318162561 0.0595444985444639
ENSG00000109332 -0.0139215507835701 0.926452674760783 -0.187886245131678 0.124833357612057
ENSG00000109381 -0.061867998860845 0.699258908537961 -0.0849855570731841 0.587835927719578
ENSG00000109390 -0.40468980398613 0.329728164461524 -0.642938512538274 0.128243717187144
ENSG00000109436 0.379105575289632 0.227193600597839 0.450119484315145 0.158577124056043
ENSG00000109445 -0.0901459456122403 0.678217922329227 -0.0974755608237483 0.661379320329191
ENSG00000109452 -0.849233299846833 0.0823753937674472 0.89445844922941 0.0768397010466195
ENSG00000109458 -0.161697021589529 0.673261977757217 0.283014790343858 0.428052875755426
ENSG00000109466 -0.215694506193639 0.383215014924532 0.287535420649222 0.248243134722332
ENSG00000109475 -1.78984366190358 3.86311946911748e-08 -0.343730751554828 0.38531305343333
ENSG00000109501 0.842631634180012 0.000755129752973654 -0.617607543319569 0.0221439000238698
ENSG00000109519 0.309270729850108 0.314743850539785 -0.0474747896810141 0.904183716437663
ENSG00000109534 0.0671091461896744 0.898250828622893 -0.543541333396027 0.209420807683356
ENSG00000109536 -0.175863126422161 0.336530114019914 0.151225225473755 0.437505992160047
ENSG00000109572 -0.0381712847829823 0.89313621461219 0.00804477945017678 0.979452077288542
ENSG00000109576 -0.25528347695054 0.539233547256494 0.162706142218275 0.709855417411561
ENSG00000109586 0.0171543264666735 0.967816902941664 -0.069019801874697 0.875356158711619
ENSG00000109606 -0.282178941782296 0.0747202073606252 -0.10286105937182 0.579031723149707
ENSG00000109610 0.830765521359976 0.0599806488520585 -1.29499585374922 0.00146099927728005
ENSG00000109618 -0.674642620443221 0.0297151890060376 0.233474397859824 0.521777046640296
ENSG00000109654 0.0177812613934306 0.969072325237939 -0.00965194416081924 0.986711065286519
ENSG00000109667 0.300235007285826 0.187511299710592 -0.0697381459978121 0.781395034052646
ENSG00000109670 -0.478634247378434 0.00960589637047246 0.262928289871672 0.206635400154843
ENSG00000109674 -0.202267026969934 0.677607822783835 0.482889800977948 0.288868461822729
ENSG00000109680 -0.907025524924123 0.00012398254338804 -0.451515856781524 0.0499150084789697
ENSG00000109685 0.230609577770542 0.25870281214334 0.115298216647523 0.612790712984851
ENSG00000109686 0.17520217437348 0.400760539570491 -0.17809546613004 0.398315236997499
ENSG00000109689 -0.603046536854807 0.0704449324216891 0.106695198947639 0.805145638131668
ENSG00000109736 0.349435115275631 0.108037852513281 -0.58522829672198 0.0081506695106057
ENSG00000109756 -0.551391755968569 0.0509631934521257 0.286015040501611 0.361345202471292
ENSG00000109762 0.0246225749773611 0.879799428567391 0.031183944825333 0.842732092620893
ENSG00000109771 -0.967621664447211 0.021702194995192 0.830045757163692 0.0718455755145612
ENSG00000109775 0.288738101469701 0.189335787813781 -0.376622874839546 0.103741534059082
ENSG00000109787 0.137802664689278 0.60833170154009 0.0734918780306213 0.799438155713407
ENSG00000109790 0.408625467949708 0.00447208317588596 -0.238776146706308 0.136879943428243
ENSG00000109794 -0.268789512134792 0.66073634856492 0.690505288206178 0.189102899426656
ENSG00000109805 -0.158007730159191 0.657706606198194 -0.083048466647262 0.831447650485665
ENSG00000109814 0.390763736482715 0.0609976804158764 -0.499643338903727 0.0208525896209172
ENSG00000109832 -0.794951957759267 0.0918342709762494 0.855653261806801 0.0757303359805125
ENSG00000109854 0.266009690114461 0.373306907630992 -0.402083332930513 0.173464311725095
ENSG00000109861 0.0376363878477974 0.923234900751439 -0.900219806433942 0.00238045601110689
ENSG00000109881 0.263468356309075 0.391576870915502 -0.34882485467562 0.255175143253332
ENSG00000109911 -0.0578656250891168 0.85643898225851 0.167454329620494 0.561521155324943
ENSG00000109917 -0.155165663847921 0.359703626049316 -0.0479684954372332 0.81053685841656
ENSG00000109919 0.0715700366718142 0.775656806809387 -0.48174543127789 0.0205141152017835
ENSG00000109920 -0.609647957372209 0.00610420438847597 0.422836116034733 0.0810501163910051
ENSG00000109929 -0.293496129274488 0.134997030685365 -0.290704550247949 0.158577124056043
ENSG00000109971 0.565422974653484 0.113597472616119 -0.765781777496261 0.0382788216735216
ENSG00000110011 0.392751364037189 0.0864599703875607 -0.291975526901498 0.251103379090205
ENSG00000110013 -0.0888631680054801 0.548823783796268 0.106733340563221 0.46193711096588
ENSG00000110025 0.637064231642607 0.00492258198780828 -0.103961735680309 0.718594965293911
ENSG00000110031 -0.703072888249624 0.0364665611724389 0.496966495873808 0.154968095572585
ENSG00000110042 0.0383425970983628 0.905316658586302 0.0782840401544952 0.798802640441825
ENSG00000110046 0.348458666301669 0.0497756088604604 -0.139346613318861 0.486196119491807
ENSG00000110047 0.710319352905505 8.03731302745e-05 -0.218332131544522 0.291868428977469
ENSG00000110048 0.34448412723224 0.0596111873835935 -0.073551469343562 0.746831547169033
ENSG00000110057 0.580057886157764 0.00656234926693058 -0.241231802969392 0.326969916019887
ENSG00000110060 0.195664066025175 0.269263231240266 -0.395644803136917 0.0273239549388188
ENSG00000110063 0.535044549166213 0.0154373366803178 -0.438646520529577 0.0724386956496998
ENSG00000110066 0.0867495962940711 0.647821913484049 -0.10574450040273 0.563354834454701
ENSG00000110074 0.590555830888061 0.000855828212607689 0.088237617310025 0.699744578235135
ENSG00000110075 -0.0369559873251946 0.875550039343705 0.237901096865909 0.215271888314436
ENSG00000110080 1.18122628305784 3.71325954791275e-05 -0.517981817994601 0.12924760521071
ENSG00000110090 0.505760415118892 0.00523467676616243 0.0264823615900361 0.917892466664833
ENSG00000110092 0.337876525801201 0.170020977358805 -0.0443828982107984 0.889663253795013
ENSG00000110104 0.880124128684712 0.0063097130002707 -0.375395419600381 0.306931077169274
ENSG00000110107 0.627482483234029 0.000234904324808817 -0.381511484075296 0.0441090829824521
ENSG00000110108 0.474666334394563 0.16766280964494 -0.439142828898535 0.223672084771722
ENSG00000110169 -0.161549925687957 0.848630301747433 -1.32031599919487 0.0522444987988163
ENSG00000110171 -0.559757210367988 0.0884553913174047 -0.353222464647976 0.316478296620997
ENSG00000110172 -0.178920666108661 0.292646209916499 -0.474194888082896 0.00294598844967237
ENSG00000110195 0.197438987572031 0.793545555145629 -1.40353199654273 0.0236320747429021
ENSG00000110200 0.125513006119044 0.608350403748161 -0.56288558423687 0.00897688885627926
ENSG00000110218 0.38434171054569 0.00382118246979302 -0.273960371115001 0.059184007737354
ENSG00000110237 -0.157910128751595 0.32350333349896 0.179778779963504 0.258529703363589
ENSG00000110243 0.354700031520866 0.589643437672211 0.198149508961754 0.780458961687088
ENSG00000110244 -0.0353870020859775 0.952717800387666 1.42093160842143 0.00192678882993617
ENSG00000110245 -0.393628890044971 0.541994918732888 -0.31060649907925 0.642362623086149
ENSG00000110274 0.178672370533498 0.424673011600807 0.471684564910855 0.0244897486974849
ENSG00000110315 -0.00484665068339761 0.985571345269471 -0.177698944272982 0.434331656921529
ENSG00000110318 -0.55831041121498 0.108285576141672 0.140673300494313 0.73440783286974
ENSG00000110321 0.162031427736833 0.27301890902872 -0.191792996750309 0.200981447246675
ENSG00000110330 -0.431880361976139 0.000123249640740354 -0.00843908170470369 0.962032957936604
ENSG00000110344 0.230749271374098 0.340022896118499 -0.0688806358325754 0.810339128059035
ENSG00000110367 -0.227616067782248 0.201702647978249 0.0952673164678941 0.639213789169457
ENSG00000110395 0.146867682126898 0.667220252838205 0.170909402673326 0.606320188502663
ENSG00000110400 0.529581263121024 0.0315000898288329 -0.176440900848779 0.540156585154626
ENSG00000110422 -0.0263885573935385 0.870538249899616 -0.0512849220190934 0.733652158838683
ENSG00000110429 -0.0123878478743286 0.948965290266555 -0.168329666576067 0.298793441598372
ENSG00000110435 0.328118175872844 0.00639821547093726 -0.292199841730783 0.0253889166354514
ENSG00000110436 -0.291742859123727 0.652729173065996 -0.349191657880697 0.57119506181055
ENSG00000110442 0.387700592849445 0.235864669839534 -0.184920835001627 0.616393746537686
ENSG00000110455 0.0431395561019067 0.913053894560806 0.319342615338473 0.326150579517671
ENSG00000110492 0.439110248662348 0.154537785138586 -0.971573860933503 0.00101148122521314
ENSG00000110497 0.361482661325001 0.0982954753862336 -0.235772670263042 0.322764281946012
ENSG00000110514 -0.240453813792459 0.491058372807541 -0.0183424183485862 0.968609442023309
ENSG00000110536 0.0611201502593382 0.883932762899234 -0.554122904421955 0.100286902237811
ENSG00000110583 0.293175396198438 0.218039917067201 0.037107715604575 0.903491141102281
ENSG00000110619 0.602476847510888 0.0114579209436276 -0.147756684089937 0.612268119110038
ENSG00000110628 -0.227210329268597 0.619113709414466 0.262010163519072 0.556088171325343
ENSG00000110651 0.608284115630764 0.00523102871943964 -0.510603697905265 0.031009747179882
ENSG00000110660 0.692750889011736 0.0308352576799576 -0.666849858272243 0.0525954580329319
ENSG00000110693 -0.700929029410476 0.0477356156988513 0.508983436814791 0.176585709522666
ENSG00000110696 0.109767812981522 0.532446274796047 -0.295196902211731 0.0697130747894086
ENSG00000110697 0.347011171917076 0.164836032399835 -0.120750530906165 0.681323635593289
ENSG00000110700 -0.555849369403473 0.0816823690069301 -0.605350683565212 0.0725975123282638
ENSG00000110711 0.361387245717361 0.257811275115078 -0.489291023802499 0.131185173251661
ENSG00000110713 0.325381740166458 0.240529607824138 0.22987482588598 0.439840943210353
ENSG00000110717 0.518557513660926 0.0826223746685905 -0.634861507586753 0.0438849633294305
ENSG00000110719 -0.169592694451797 0.783712933125236 1.06685282181181 0.0476339433584058
ENSG00000110721 0.123453113587115 0.56332480525101 0.316020300234925 0.103495779553094
ENSG00000110723 -0.200510029830627 0.484798770555227 0.501279127267543 0.0564574635010592
ENSG00000110756 -0.572895359838357 0.00540208589923344 0.410906565158199 0.0668079639380239
ENSG00000110768 -0.158227151213783 0.322606065149759 -0.100269834916104 0.560324404911197
ENSG00000110777 -0.916033337913114 0.174445221387199 0.0916075266522889 0.917056295270488
ENSG00000110799 -1.25629821779053 0.0382518837881629 -0.994887683411582 0.137726610984432
ENSG00000110801 0.399978186837875 0.137347352761086 -0.314301197589786 0.277615613721231
ENSG00000110811 0.286906045799454 0.593817716886135 0.512536265851027 0.324934679812368
ENSG00000110841 0.109367582999579 0.666091576348584 0.0463378191189189 0.868677762460712
ENSG00000110844 -0.0534828790587835 0.872799970358726 0.111330495568977 0.722004623073176
ENSG00000110851 0.131676008574493 0.608170208184823 -0.0287088962668153 0.923100536617343
ENSG00000110871 -0.0791197998161595 0.783240227884542 0.228479651700999 0.374085190744521
ENSG00000110880 0.258897830001557 0.0539658259354539 -0.175913656735413 0.224266925194148
ENSG00000110881 0.134939540026058 0.717610085632325 -0.372070532903435 0.261286816159324
ENSG00000110888 -0.688665187418317 0.000797693438755861 0.410117922896395 0.0680899576261603
ENSG00000110906 0.359345694593048 0.0544827274135511 -0.138534964059237 0.51781208522222
ENSG00000110911 0.0124812736229566 0.974126506867578 0.651132725246272 0.0333913362183665
ENSG00000110917 0.469250835720215 0.0120578825003386 -0.219129020832757 0.296766450370388
ENSG00000110921 0.623754060827935 0.00028243484087562 -0.319837604916581 0.102834412625714
ENSG00000110925 0.450992251082153 0.00643734389886012 0.0602739606062819 0.776443734297992
ENSG00000110931 0.177797183086879 0.271528095487626 0.181132312511172 0.266402721121679
ENSG00000110955 0.508567908275986 0.0321291589113608 -0.552637233282023 0.02768610110357
ENSG00000110958 0.429439473661173 0.0578272610413615 -0.579138645635476 0.0137125765376541
ENSG00000110987 0.741421378290907 5.70682463295302e-06 -0.328944374597889 0.0706954016821763
ENSG00000111011 -0.621787380188451 0.00100814496500698 0.104328388168747 0.662593494659267
ENSG00000111012 0.55693019543339 0.0272175871736956 0.0226133934325525 0.954863688821839
ENSG00000111052 -0.363021976315286 0.367492777846337 -0.125982398511812 0.79524917105781
ENSG00000111057 0.883468570688513 0.0206025200492181 -0.54427406058756 0.194222181209228
ENSG00000111077 -0.46710485632035 0.370135085787425 0.128653105638175 0.83576784120268
ENSG00000111110 0.14426458453619 0.625273094230556 0.0695355631766826 0.830794329359402
ENSG00000111142 0.027077292789385 0.904233472723544 -0.179435764765007 0.336355131006612
ENSG00000111144 0.21786382049538 0.0987836083703272 -0.271128211813999 0.0510673701714739
ENSG00000111181 0.609015518764914 0.117799503403515 0.308389763977539 0.413523652589892
ENSG00000111196 0.0148993018964725 0.975659405375095 -0.16347081869575 0.722617326555677
ENSG00000111203 0.112441702456357 0.652319079519535 0.030777830717006 0.912981897182929
ENSG00000111206 0.581502440741502 0.114808516813704 -0.0219484566730259 0.968210067645681
ENSG00000111215 -0.393605873014609 0.227468401354395 0.372416037970647 0.266747696715501
ENSG00000111224 -0.285708581257198 0.257331462647769 0.170710174239379 0.522995051917844
ENSG00000111229 -0.173223268996817 0.639688987776134 -0.54591683420212 0.0986288599024824
ENSG00000111231 0.304970042918926 0.400913176142511 -0.563433772908142 0.120013959330241
ENSG00000111237 -0.345004981600143 0.128452897965339 -0.0867001589454943 0.759407875513654
ENSG00000111247 -0.522700717543173 0.0622350053406326 0.247196142696158 0.44483826654896
ENSG00000111252 0.418351887254786 0.177894238410741 -0.125255973692722 0.747544691750266
ENSG00000111254 -0.291786877657881 0.525814223408291 -0.0595110254353061 0.916275964568965
ENSG00000111261 0.35431794968388 0.056240929048444 -0.402995080121562 0.0403972415097741
ENSG00000111266 -0.505973695423933 0.0813555451263791 -0.0712872266950668 0.853689615710983
ENSG00000111269 0.232657425454517 0.139705162166496 -0.315617648659525 0.0460686768355681
ENSG00000111271 0.143410392535858 0.577702154030803 0.101731338790101 0.705069472181021
ENSG00000111275 0.744940956755725 7.62380794914403e-05 -0.569371276909487 0.00464695025074189
ENSG00000111276 -0.112911634436693 0.534645453603843 -0.0983309953488641 0.599133768728626
ENSG00000111300 -0.288470193312668 0.0622350053406326 0.196754827749177 0.244663998954715
ENSG00000111319 0.575527281854636 0.020369643839436 -0.95664353431767 7.31157273900094e-05
ENSG00000111321 0.427123656952155 0.000557798978938355 -0.0783642668608568 0.61190987472948
ENSG00000111325 0.405924956940273 0.236017012732193 -0.281379230824932 0.456761016311851
ENSG00000111328 0.355150244175365 0.0829973187265603 -0.357437873622576 0.107428008814928
ENSG00000111331 0.465649194391275 0.222786980247456 0.889627404161967 0.0196901992922775
ENSG00000111335 0.690628071798697 0.250115841326984 1.57528540171799 0.0127417503418928
ENSG00000111339 0.567530296367295 0.244604379802534 1.3841255569889 0.00416097193187076
ENSG00000111358 -0.435161187690016 0.0393081955093569 -0.0413966906211606 0.885865571884567
ENSG00000111361 0.188348163474889 0.314142295206735 -0.162766503538574 0.413737547026025
ENSG00000111364 -0.00477283829501313 0.984821019878374 0.0263175896919035 0.917892466664833
ENSG00000111371 -0.154666082517974 0.397668612277852 -0.278323123679404 0.116226371598892
ENSG00000111412 0.534721604658543 0.00874546147767121 0.103060498261256 0.688336519300094
ENSG00000111424 0.725333682435655 0.063403427931005 0.182810303841005 0.702664546614302
ENSG00000111445 0.0192445103750942 0.945338450573738 -0.202528583764136 0.414552395258728
ENSG00000111450 0.056938030279396 0.905290480147388 -0.0250292639705041 0.96282366480462
ENSG00000111452 -0.349684351735688 0.25846463246646 0.0693487892188649 0.854141077324591
ENSG00000111481 0.166904996247216 0.413127980747201 -0.441114763449571 0.0226586578491551
ENSG00000111490 0.245842520201458 0.328045839758139 0.223334821252061 0.389166352479399
ENSG00000111530 -0.26748250276043 0.147477511604273 0.0179595850559905 0.943716785156944
ENSG00000111540 0.351904328957389 0.0213653264818992 -0.259595260537616 0.116555281083281
ENSG00000111554 -0.51392767888439 0.0787657486595049 0.688680267367204 0.0221087579755502
ENSG00000111581 -0.0127759099506989 0.955622526821365 -0.209294405721147 0.284507041700689
ENSG00000111596 -0.591730269405538 0.016378608696986 0.445566475719995 0.095489711196136
ENSG00000111602 0.564019731998979 0.0209948143763771 -0.19655473301365 0.493052531399544
ENSG00000111605 0.151914107379262 0.435434150226373 -0.0962918198113284 0.647896249031443
ENSG00000111615 -0.416087469628641 0.0189766963222182 -0.106678836420518 0.627448694700961
ENSG00000111639 -0.266572239765883 0.339203979267358 -0.512991416559714 0.0607366282384513
ENSG00000111640 0.523076585724966 0.0913410280960913 -0.394977770006207 0.235498824068541
ENSG00000111641 0.615029560785425 0.0430344610831944 -0.260799793685569 0.455568117277679
ENSG00000111642 0.758512808439471 0.000180415301466932 -0.200794868618565 0.404860714295618
ENSG00000111647 -0.431269108307196 0.0467962478130375 0.0257470606625546 0.93083140526489
ENSG00000111652 0.446710649021162 0.0575302509228658 -0.195316441587391 0.475715971799638
ENSG00000111653 0.0815572186991295 0.724370738998548 -0.448339392798975 0.0249081672356319
ENSG00000111665 0.111414371346835 0.739201645181808 -0.155875537248726 0.630194055924149
ENSG00000111666 -0.114454949475374 0.499961859107989 -0.233289940567592 0.150042265235164
ENSG00000111667 0.971201958704329 3.54931190055537e-06 -0.437447465485208 0.0644192152615526
ENSG00000111669 0.517197952514675 0.124023760546598 -0.423867535019714 0.23628316287809
ENSG00000111670 0.0848408084329558 0.730126532820347 -0.0770005516504417 0.755681025798616
ENSG00000111671 0.341523332381884 0.310683199187421 0.0057430091667319 0.990543868792362
ENSG00000111674 0.42132647740273 0.602565375921512 0.593869190192237 0.449687108429549
ENSG00000111676 0.233683505716635 0.401294621286958 -0.0849351761711978 0.788937096117915
ENSG00000111678 -0.607500294864174 0.097868691521135 -0.516363894356039 0.19764888853133
ENSG00000111679 0.722251481494731 2.54369493725486e-05 -0.360880380445984 0.0627349299987539
ENSG00000111684 0.397893167253277 0.100923921071098 -0.366438339338087 0.153386441166546
ENSG00000111696 -0.497213956067044 0.328724161162076 0.147633428384553 0.806364636134365
ENSG00000111704 -0.0306462942433417 0.965511045926258 1.00272138222972 0.0773442852284994
ENSG00000111707 0.296697896629336 0.0725611646496942 -0.234009063766006 0.183577033197385
ENSG00000111711 -0.0264800687429875 0.922398733112262 -0.155011218808035 0.51781208522222
ENSG00000111716 0.0860262478286582 0.768129555155015 -0.86966937470689 8.9517142638517e-05
ENSG00000111725 -0.218829961842981 0.37548742598453 0.124455543480244 0.646698183113162
ENSG00000111726 0.243885717815409 0.201135888743301 -0.351865954759957 0.0710155252302942
ENSG00000111727 -0.389584893392174 0.252706545460356 -0.618953115080968 0.062753555318239
ENSG00000111728 -1.14823456953374 0.00550695409651047 0.637795481703037 0.121937620446892
ENSG00000111731 -0.178313793141373 0.439990275043382 0.225112087782938 0.324236063334658
ENSG00000111737 0.663756734253677 0.00317329606620695 -0.185083691632948 0.491875500457128
ENSG00000111752 0.424031746259659 0.0120172249465456 -0.0270453357059023 0.909987041454326
ENSG00000111775 -0.925409499555357 0.00238687550295986 -0.551487005787019 0.104047238894741
ENSG00000111785 -0.404422527711569 0.0730941427930754 0.519564823376797 0.0263942656251618
ENSG00000111786 0.384323402702046 0.125161875551777 -0.670894374580917 0.00774343277016715
ENSG00000111790 -0.0619883506854038 0.818798516365943 -0.246002065990461 0.289141192922645
ENSG00000111799 -0.00066350787961163 0.997703515815905 1.43372067490422 1.68513791391135e-19
ENSG00000111802 -0.372144619452776 0.326128178571639 0.376846860643472 0.330549669367684
ENSG00000111816 -0.524663423822935 0.113268615270958 0.591306419313398 0.0853556731773451
ENSG00000111817 -1.18701967608187 0.0154130355854952 0.178348730572313 0.769685016559295
ENSG00000111832 -0.155541481741004 0.618665787454413 -0.0516719742334496 0.886744283365729
ENSG00000111843 -0.193648944436785 0.581870859609628 -0.475994364361864 0.143404091553392
ENSG00000111845 0.118925584107682 0.79112280617382 -0.342145673643941 0.408598883147624
ENSG00000111846 -0.86186610960065 0.00297253322693992 0.0685376754571541 0.864493093020671
ENSG00000111850 -0.865093214124039 0.00518251497639613 0.534734017978293 0.117242904447033
ENSG00000111859 0.506258891410545 0.23916458745142 0.246156801442511 0.612268119110038
ENSG00000111863 -0.111561381130092 0.719945722947698 1.08163591974821 0.0002779438244618
ENSG00000111875 0.00592662767520005 0.98050041097308 -0.0321449622517707 0.903902358426684
ENSG00000111877 0.467877741694926 0.16786831331668 0.327562341854186 0.361891127309221
ENSG00000111879 -0.870985907474193 4.14025889957522e-05 0.847825964756919 8.86115212078728e-05
ENSG00000111880 0.0215006929959518 0.913444900324647 -0.0476449690060706 0.810423131043977
ENSG00000111885 0.0583288033985302 0.814806004047028 0.364360202012483 0.0755862025541542
ENSG00000111897 0.0453745094455037 0.776003885926855 -0.0458248129409772 0.771377645380122
ENSG00000111906 -0.39037702987611 0.182907003282619 -0.270901732542858 0.408960997840763
ENSG00000111907 -0.182811369292312 0.478683461355393 0.0483147334488956 0.875026111111342
ENSG00000111911 -0.078403470197262 0.740752267438262 -0.00759092154629225 0.9786492989792
ENSG00000111912 -0.639843199503552 0.0151794340257035 0.209726122183068 0.506343265065704
ENSG00000111913 -0.596435193534746 0.200553393187514 -0.819508581640538 0.0592065614837276
ENSG00000111961 0.487794460566027 0.118732416761121 0.0262883827046527 0.951774821707035
ENSG00000111981 0.205788573892602 0.641916209922626 -0.503172940463975 0.189102899426656
ENSG00000112029 -0.0547854501233311 0.828193157374642 -0.12415297781729 0.613073281631206
ENSG00000112031 -0.575140019359709 0.0134891139181652 0.15868204480096 0.573262155053425
ENSG00000112033 0.440571672747354 0.0328876786116879 -0.0138360816020251 0.963494307357139
ENSG00000112039 0.422524125900688 0.0756349840756109 0.140165041045399 0.61464173472507
ENSG00000112053 -0.527880838930682 0.236158235534845 -0.249013456149062 0.601256770460671
ENSG00000112062 0.0262236203730755 0.925662491751144 0.40242124823648 0.072668686409813
ENSG00000112078 -0.159280887135495 0.592155820375279 -0.0206042618929987 0.955513786139782
ENSG00000112079 0.144632005891125 0.423264137692111 0.159873148320815 0.371250510954446
ENSG00000112081 0.0742732247370751 0.804534566400113 -0.466649899953827 0.0614653580177133
ENSG00000112096 0.570741330574812 0.0884553913174047 -0.0669740633930285 0.880822611663599
ENSG00000112110 0.0759133691951841 0.825023599557414 -0.319704822111801 0.279629286289639
ENSG00000112118 0.726217348383863 0.00295106747324165 -0.162646890830961 0.586756576524227
ENSG00000112130 0.415460211194763 0.0570483164456395 0.0938552121511072 0.731154756329173
ENSG00000112139 0.153414097293378 0.813838248425741 1.54067763202402 0.00284806224770456
ENSG00000112144 0.00903758834567166 0.979995696888226 0.203403929880408 0.514388795037801
ENSG00000112146 0.00790242230968278 0.96973745124688 0.107987554270667 0.563140496636458
ENSG00000112159 0.164297032298765 0.556154922635246 0.294612331841004 0.258363570568476
ENSG00000112167 -0.0490356002320915 0.850557551811275 -0.30048751277895 0.14558006205254
ENSG00000112186 0.332114020717945 0.0293511763799374 0.252188977658106 0.136377041151042
ENSG00000112200 -0.977660434598428 0.00474346296676022 0.915968692130866 0.0128681610641708
ENSG00000112208 0.0867265161879267 0.751741103373075 -0.605769238128528 0.00903480921010104
ENSG00000112210 -0.0177031524742857 0.94751762009425 -0.169863721449146 0.474573662320267
ENSG00000112234 -0.136448996528035 0.459577612608825 0.059851879479358 0.762765618213416
ENSG00000112237 -0.206383684286791 0.185452588927251 -0.0991429284451461 0.574541924589871
ENSG00000112242 0.0724906907473382 0.794889587656068 0.0889238055139687 0.755392009466504
ENSG00000112245 -0.414653515909334 0.00499025832945208 -0.455242571291637 0.00296624482243438
ENSG00000112249 -0.234000166808396 0.311270711206774 0.322329673019669 0.161468303339532
ENSG00000112276 -0.458750354396088 0.0690141264756466 -0.0293606901031305 0.926609900264407
ENSG00000112282 -0.647277369937432 0.000633382499233436 0.314079512891484 0.136248374570518
ENSG00000112290 0.283837462733844 0.356946654825614 -0.651868615837494 0.0245662842032577
ENSG00000112293 -0.289299500651784 0.461192658991353 -0.192096702253335 0.624755385998227
ENSG00000112294 0.657354199043224 0.00108745774776895 -0.157846432085728 0.512241296663456
ENSG00000112304 -0.44612446573269 0.097868691521135 -0.532724002134987 0.0611481445961584
ENSG00000112305 0.367209224155086 0.0567121858430632 -0.39250522676094 0.0533735621246379
ENSG00000112306 -1.02078361976532 0.0028265065065798 -0.284356633515169 0.487967683932137
ENSG00000112308 0.0820798553169773 0.56635004514162 -0.0127087133065562 0.942037134714168
ENSG00000112312 -0.033005541197069 0.894040211696922 -0.228386765962427 0.276828858946739
ENSG00000112335 0.0543300380341325 0.878849988835831 -0.335681664646835 0.252983287649041
ENSG00000112339 0.0870311400321076 0.599553404110824 -0.00117917726679753 0.995804930839012
ENSG00000112343 -0.356584435770094 0.188011410821564 0.497985351396684 0.0578262500641154
ENSG00000112357 0.0100430830421881 0.977300941144378 -0.237063571524621 0.467952979090796
ENSG00000112365 -0.00628353167708546 0.983039813688657 -0.0991190101454323 0.716706645864083
ENSG00000112367 -0.161205941886978 0.623149537048018 0.520503609888023 0.0708991848247348
ENSG00000112378 0.288859302616642 0.135292022778637 0.054414892922244 0.826265245242712
ENSG00000112379 -0.0340959720936197 0.951735258258249 0.490645431945212 0.28812165052903
ENSG00000112394 0.0205274101419741 0.928332736443903 -0.286420938870617 0.119221598562805
ENSG00000112406 0.157630638135336 0.637307762365688 0.559696107322684 0.0463287753650048
ENSG00000112414 -0.206798677214603 0.346466298804933 0.286445662450283 0.184065440685885
ENSG00000112419 -0.169833183589013 0.583613872168511 0.5570390333979 0.0438579164843291
ENSG00000112425 0.214838201474511 0.547936311617001 0.304809909873905 0.35207006519794
ENSG00000112473 0.511858238195553 0.000774668229095606 -0.234200249555857 0.171453714924952
ENSG00000112494 -0.149480980437535 0.693674625472958 0.149300114886543 0.692814124089098
ENSG00000112511 0.468020050472126 0.0543486718246 -0.199998855756044 0.480776903783077
ENSG00000112514 0.282796497507825 0.289493190935826 -0.399423752934681 0.138365909306352
ENSG00000112531 -0.192137861687722 0.316404019112441 -0.612668465101052 0.000286503092336499
ENSG00000112561 0.9210307144479 0.0025306416682563 0.893308185209462 0.0102721193742831
ENSG00000112576 0.47079118883684 0.106263677822978 0.026304716117286 0.950216219028437
ENSG00000112578 0.532877256008916 0.090674298935553 -0.156183874036066 0.688667401408748
ENSG00000112584 0.220211555801828 0.27787899913111 0.282270257908315 0.165817147262267
ENSG00000112592 0.086998654928291 0.727487365659225 -0.148137827662287 0.533235711547857
ENSG00000112624 0.418096304366236 0.09720202832066 0.0767584777019557 0.797752148490969
ENSG00000112640 0.735406363014026 0.000940391880176196 0.00658937153235356 0.986298995819555
ENSG00000112651 0.522141443529129 0.0257197497919055 -0.334289069496514 0.204401683124305
ENSG00000112655 0.484863778586233 0.000102445679867339 -0.0570154059737249 0.727137627038148
ENSG00000112658 0.339682988495205 0.145763909375692 -0.319042180653985 0.192260704747204
ENSG00000112659 0.182147335552608 0.630218098708651 0.366806748676376 0.286030459142429
ENSG00000112667 -0.181077369116229 0.591539316889133 -0.358600940364862 0.259417099198971
ENSG00000112679 0.462306952534552 0.00215537101680201 -0.104635054598503 0.574621417224873
ENSG00000112685 0.435978760308915 0.00425957807800175 -0.0330407402512839 0.876366368447634
ENSG00000112695 -1.06864265369749 0.010934149802541 -0.355202504283237 0.478973157819035
ENSG00000112697 0.0244599433403908 0.915615850923323 0.014111853325724 0.956183913499493
ENSG00000112699 0.314818512629786 0.202365779820668 0.037870489949052 0.909987041454326
ENSG00000112701 -0.412214170718988 0.0310007375322587 0.142454265684354 0.519126887338931
ENSG00000112715 -0.122019633392261 0.596332586869332 0.159630878934354 0.480977629131185
ENSG00000112739 -0.421929882508876 0.00370101968375786 0.164458974170505 0.323752964095
ENSG00000112742 -0.177314697341944 0.630712483502408 -0.0626906981947132 0.880821087769586
ENSG00000112759 0.545738781261524 0.17735847154705 0.00948976835526768 0.987919071072798
ENSG00000112763 0.179249243378505 0.424666172160319 0.0865312084476878 0.737196021411677
ENSG00000112773 -0.405687141918832 0.133671807856263 -0.217311504442708 0.467578724798014
ENSG00000112782 -0.349066388203233 0.706342711453035 1.53722960559563 0.0488193448443096
ENSG00000112787 0.0423704644346878 0.890392941354105 0.261419070379977 0.303933849080743
ENSG00000112812 0.202315966363169 0.515703643090965 -0.412962331666818 0.134462433872405
ENSG00000112818 -0.461360943495925 0.182922786468714 0.735732063604646 0.0313198495819789
ENSG00000112851 -0.697633993031106 0.00368295768174668 0.38632902078429 0.146963242526459
ENSG00000112855 0.168937014201756 0.281424146905512 -0.0153822089867295 0.941323541739253
ENSG00000112874 -0.62720458315482 0.000236653392725556 -0.0135763716214853 0.958935880874555
ENSG00000112877 0.242525995337227 0.312515203370246 0.207683087495662 0.407899817247799
ENSG00000112893 -0.40058270898604 0.0436551802626173 0.279531523957937 0.192086705191716
ENSG00000112902 -0.212913196248205 0.54526524278939 -0.668610655620717 0.0334556403401834
ENSG00000112941 0.13135974487695 0.681965574734909 0.72851760498478 0.00636092613592135
ENSG00000112972 -0.246817024441139 0.202022264281064 -0.313148303909009 0.112887265390566
ENSG00000112977 0.329110918768544 0.0264719569743392 0.0035379412137313 0.987983561062368
ENSG00000112983 0.128674119023917 0.575450412696228 0.00523719415555288 0.986749644831578
ENSG00000112984 0.161555055367144 0.695092367636352 -0.312337020880542 0.413523652589892
ENSG00000112992 0.346751205921056 0.0663604137736262 -0.0530247798367641 0.828652642224694
ENSG00000112996 -0.0206391382963258 0.936178901693874 -0.308907672798663 0.153785476513456
ENSG00000113013 0.415807165655667 0.00838440786991674 -0.238264911274098 0.172775125419269
ENSG00000113048 0.0891993981559244 0.636076739405476 -0.00885101124750119 0.970427700133127
ENSG00000113068 0.270889451305116 0.162188576691513 -0.323871351593676 0.110069703100649
ENSG00000113070 -0.223333458353877 0.472903172851346 -0.118088793041745 0.730535373566734
ENSG00000113083 -0.140209686656175 0.814821273206566 -0.837101018474645 0.0885257562965087
ENSG00000113108 -0.607755425791407 0.106252645445282 0.211569972980998 0.630194055924149
ENSG00000113119 -0.192207574101819 0.469520870798282 0.393190694799679 0.125219148789107
ENSG00000113141 0.64257770965181 8.86200761331095e-05 -0.246984966167338 0.18584501486334
ENSG00000113161 -0.404922610351408 0.0111566326074436 -0.0549847282494378 0.790779366688093
ENSG00000113163 0.09072144625099 0.674381871517038 -0.0800534357083003 0.709855417411561
ENSG00000113194 0.152307498738341 0.395678038296198 0.0884384942401373 0.650711680392708
ENSG00000113231 0.398511354669286 0.405062953941939 0.12196125782863 0.831318550208604
ENSG00000113240 -0.851888230844575 0.000159014125538492 0.346636399519969 0.173193769557911
ENSG00000113249 0.133235406502168 0.719945722947698 0.1393833982985 0.706954394394617
ENSG00000113263 -0.980811672854186 0.00305337364207011 0.714720425186028 0.0407786562423345
ENSG00000113269 -0.0321353123709595 0.878058500207154 -0.65819112099147 7.865620101914e-06
ENSG00000113272 0.163104171971068 0.525814223408291 -0.252341625852389 0.314678210755912
ENSG00000113273 0.49859277877925 0.00647044993196982 -0.227592663708117 0.260403973189815
ENSG00000113282 0.0723973757169671 0.680726246588673 -0.194000750208682 0.216104792499388
ENSG00000113300 0.134461073951665 0.624148083741912 -0.0670981981942353 0.821189759633907
ENSG00000113303 0.0141476632974949 0.967816902941664 0.637546485303813 0.0222666449036499
ENSG00000113312 0.183412360965366 0.477619928540421 -0.3177884169851 0.207130891153177
ENSG00000113318 -0.142576784921502 0.489330176476801 0.200172900988809 0.314662742527669
ENSG00000113319 -0.122271621251104 0.739900380344147 0.206575178790322 0.526858766464223
ENSG00000113328 -0.116290164526489 0.567316652846348 -0.196290684748639 0.306444552189821
ENSG00000113356 -0.483849607686828 0.234121660505036 -0.11760788422835 0.819190036581247
ENSG00000113360 -0.142233482315628 0.724877908250112 0.264677732906329 0.480045565125274
ENSG00000113361 -0.363501561184117 0.666091576348584 -2.39186300079132 0.000235439221984027
ENSG00000113368 0.497672897586337 0.0441451522806943 -0.387980074777438 0.145525705828916
ENSG00000113369 -1.19468756778996 0.00238687550295986 0.288191506039768 0.543915009069032
ENSG00000113384 0.408085769379408 0.00694957609039661 -0.435277947504007 0.00598112822305535
ENSG00000113387 -0.399658351155592 0.0910430847796993 -0.241419151624941 0.356236199354755
ENSG00000113391 -0.210942972092827 0.420820881251236 -0.0577156709328758 0.851336871486854
ENSG00000113407 0.232312581882341 0.25386111935131 -0.319246409984095 0.122172106367423
ENSG00000113441 -0.280302374411346 0.322622685363836 0.420136398170242 0.132843075018049
ENSG00000113448 -0.455160168927655 0.20412769312266 -0.509725501579183 0.159601885112304
ENSG00000113456 -0.907734444244961 0.000160884214638068 0.733161352289432 0.0044567141031468
ENSG00000113460 -0.0883080240101446 0.776619789189662 -0.222605097743173 0.43777502010538
ENSG00000113494 -0.845239604569532 0.0487360260034954 0.802928467495472 0.0611032382645218
ENSG00000113504 0.309396140516356 0.237554474692668 0.446717775142441 0.091360293606541
ENSG00000113522 -0.0371305771702362 0.875672607035811 0.411275567338492 0.0270788605775525
ENSG00000113532 -0.813115709715299 0.0493032404863846 0.275140000005693 0.529941957093444
ENSG00000113552 0.326683528167961 0.108958033069913 -0.404240888910489 0.0578262500641154
ENSG00000113558 -0.0270693845937512 0.929208819708713 -0.475241020408988 0.0557030100540908
ENSG00000113569 0.0454509332422135 0.85471981277911 -0.0687458454411572 0.773972111137079
ENSG00000113575 0.343079427475471 0.0674241919730788 -0.147818969446291 0.494259061280512
ENSG00000113580 -0.217166540465598 0.431305198136906 0.374175831179371 0.157822461836935
ENSG00000113583 -0.034424598756937 0.860810983379603 -0.207837678929644 0.206262573919954
ENSG00000113593 -0.566159914659901 0.00215756554365547 0.181310172272363 0.402993184686859
ENSG00000113595 -0.276926945321215 0.251917358045891 -0.0949287157854143 0.735987485976614
ENSG00000113597 -0.3282277064822 0.0394358800439036 -0.0237537930701545 0.914399905439689
ENSG00000113615 0.184624078662628 0.47203178249329 0.0596274179972163 0.842732092620893
ENSG00000113621 -0.09905761943775 0.664198540315124 -0.274234148827428 0.179643215711224
ENSG00000113638 0.0317925177098229 0.910950199681495 -0.0279860853478567 0.926609900264407
ENSG00000113643 0.0300706526065104 0.90970994467333 -0.227335291046118 0.298793441598372
ENSG00000113645 0.345248381809526 0.157732678628746 0.188405655153637 0.488313363924514
ENSG00000113648 0.437022109240698 0.0107876316834525 -0.0108243512038826 0.96778757658441
ENSG00000113649 -0.514611823258737 0.00176618397748269 0.285699536474281 0.118996039033329
ENSG00000113657 0.473691182319241 0.129850414114776 -0.0929810016746743 0.812017697112086
ENSG00000113658 -0.287979688574804 0.307586259663245 0.552317940755617 0.0460995974533734
ENSG00000113712 0.00014471723193233 0.999216447351713 -0.117445287598959 0.382328054563017
ENSG00000113716 0.132332780227894 0.434499918695851 -0.0261819015733567 0.899164212248458
ENSG00000113719 0.491986658017046 0.00223225431877398 -0.330912649626519 0.0606649597474024
ENSG00000113721 -0.468776670017817 0.199233798877842 -0.77808177289488 0.0328855262160543
ENSG00000113732 0.0136296411500703 0.977386396793813 -0.399249841797985 0.326074692033433
ENSG00000113734 0.00287494780723037 0.994028769740877 -0.218870960017788 0.556512711446933
ENSG00000113739 0.143539620264759 0.66596750885334 0.183781131167603 0.568654542760586
ENSG00000113742 -0.573069543179704 0.0892567551675925 0.574834260782883 0.105208564678648
ENSG00000113758 0.8851226364142 0.000483823627253245 -0.969667916012279 0.000149325015118979
ENSG00000113761 -0.348071942957974 0.212477984949561 0.349059956384932 0.218111740257815
ENSG00000113790 0.186878820106132 0.572469881563414 -0.438316502500916 0.145525705828916
ENSG00000113810 -0.651660552673743 0.00968272287895131 0.30793564140418 0.277432041264896
ENSG00000113811 -0.673192803850005 0.0163809793846259 -0.314864721608428 0.330919720849952
ENSG00000113812 0.232666905581696 0.117424573461629 0.0825561896343747 0.63088950099683
ENSG00000113838 0.0287777774738013 0.922398733112262 -0.0697459290660529 0.805196821975897
ENSG00000113845 0.152952299437037 0.524685899904833 -0.191102485656993 0.431138489318691
ENSG00000113851 -0.487981721551575 0.00878217401819651 -0.0335721177080944 0.898543171662787
ENSG00000113889 -0.954079984599502 0.0467821474958083 -0.940906052158675 0.0595444985444639
ENSG00000113916 0.221089215371511 0.349269748711915 -0.625353857923377 0.00395319705576057
ENSG00000113924 0.0153381996250702 0.950287180099247 0.0822307217726006 0.724586496477971
ENSG00000113946 -0.229642737299946 0.724877908250112 -0.0848954691211817 0.90547552828802
ENSG00000113966 -0.850962617374653 0.186025062252264 1.29098001303698 0.06154768478183
ENSG00000113971 -0.876014562771794 1.51144455856876e-05 -0.243681561966381 0.28812165052903
ENSG00000114019 0.330762709073881 0.0564192612295846 -0.172776215174392 0.371279721639972
ENSG00000114021 -0.322398196800714 0.307642414437432 -0.162857952623658 0.648272917116993
ENSG00000114023 -0.246622934760687 0.518192073864376 -0.0655471369824424 0.885381579903963
ENSG00000114026 0.0958218541799211 0.801162420726148 -0.0772597953293913 0.844957779893353
ENSG00000114030 0.420837788789578 0.0137882286393657 -0.264692553527495 0.156982048859232
ENSG00000114054 0.61071816930161 0.00261552072237786 -0.724602779162174 0.000502883032920361
ENSG00000114062 -0.457083908567432 0.0313782371347389 -0.0835419717444198 0.753701902420098
ENSG00000114098 -0.117935210717071 0.564310042758699 0.291941537961307 0.118907762147713
ENSG00000114107 -0.347526925267363 0.228543481764638 0.404162039997211 0.171353985428155
ENSG00000114113 -0.611678362312068 0.108209995965595 -0.735664940464934 0.0637996261466122
ENSG00000114115 -0.231452929987673 0.780511669528325 -0.255499376629419 0.758784302501125
ENSG00000114120 -1.00708723735963 4.97390157980098e-05 -0.141338576440091 0.654586054434791
ENSG00000114125 -0.183277135303864 0.556357533626166 -0.453732767168079 0.121565391308272
ENSG00000114126 0.100171673465534 0.786571033231168 0.319855672268503 0.322322755844901
ENSG00000114127 -0.770741097398706 0.00291875986231557 0.482187853231344 0.0900985309307577
ENSG00000114166 -0.0308334487486567 0.942596006891366 0.591130395762465 0.0833361931748646
ENSG00000114209 -0.331145411446835 0.153601501216454 0.138740263660363 0.60570733624525
ENSG00000114248 -0.364341440844167 0.525264472523617 -0.165490065260479 0.774584695066093
ENSG00000114251 0.450178373793495 0.239277027219861 -0.937937434705972 0.00731212388058769
ENSG00000114268 0.443643723286717 0.690288713774108 0.90899446106426 0.372909438902969
ENSG00000114270 -0.799312214178055 0.481493134999456 -0.281659216116116 0.829799442385403
ENSG00000114302 0.327011288269073 0.0844131014472051 -0.162371935400073 0.442463540456886
ENSG00000114315 -0.14933155143371 0.665615731179485 -0.745311776593704 0.0120110219342076
ENSG00000114316 0.133695921474247 0.492603886305869 -0.244281095861024 0.183895871641629
ENSG00000114331 -0.371683672290495 0.204620461492506 0.525766320073023 0.0752787016419214
ENSG00000114346 -0.115523040574306 0.668805820424696 0.258496024030055 0.297616543031012
ENSG00000114353 0.468011550121901 0.00324818636217323 -0.395006689775831 0.0212423840011586
ENSG00000114354 0.264234297053248 0.0398102627906966 -0.382671126839563 0.00359348941186074
ENSG00000114374 0.0469395579522514 0.890392941354105 -0.355316217253458 0.196348265944761
ENSG00000114378 0.767759676619374 0.00122448426692968 1.75137420099421 1.23225024982318e-15
ENSG00000114383 0.434768460663977 0.13818536793285 -0.216455239490788 0.517247293270302
ENSG00000114388 0.115509465247348 0.699784353012218 -0.337036765506432 0.220966641078736
ENSG00000114391 -0.72039133257318 0.0133561977271928 -0.441347050187161 0.170008254034172
ENSG00000114395 0.187763687008423 0.581688846801567 -0.385831600419783 0.242957732733468
ENSG00000114416 0.00684984085903616 0.978852076200614 -0.16065626160742 0.474066783816949
ENSG00000114423 -0.123602817551659 0.700584045253225 -0.214457354924658 0.466197218052293
ENSG00000114439 -0.551382325050322 0.405739041773196 1.57779292952825 0.0113554781312633
ENSG00000114446 0.354711044714677 0.418634744536681 -0.545162649291931 0.203644658494455
ENSG00000114450 0.0127208885566372 0.989472054859657 1.27162778983346 0.100306525200103
ENSG00000114455 -0.570520284760887 0.145886628289613 -0.960853544082198 0.00883119374198247
ENSG00000114473 -0.162083042351258 0.762052363156724 0.264220467024316 0.629438874020728
ENSG00000114480 0.0268379822828004 0.958120804327372 0.680837269308725 0.111401195067129
ENSG00000114491 0.153072026836363 0.506020127270933 -0.222607734099132 0.322039776163104
ENSG00000114503 0.151082249372546 0.507107650534229 -0.0778886623963604 0.755064100834508
ENSG00000114520 0.0482379142922678 0.817507373154549 -0.262240147706219 0.131211038789326
ENSG00000114529 -0.340933157703535 0.174122802586836 0.0363086283231052 0.909422481198677
ENSG00000114541 0.154574813430098 0.510058721991223 0.148536399850729 0.533165397500561
ENSG00000114544 0.462817737568631 0.0125260201348171 -0.392659799259364 0.0529972275312672
ENSG00000114554 0.44131782952216 0.062323725596189 -0.163381228160247 0.549853527307688
ENSG00000114573 0.390123104265509 0.062133629512067 -0.0966670874127367 0.706797325428326
ENSG00000114626 0.28463111895802 0.478683461355393 -0.242668755849516 0.535326322226279
ENSG00000114631 0.515270406217307 0.0551499088481681 -0.713219856130948 0.010321806913947
ENSG00000114648 0.728438200203827 0.0559774355596455 0.108141517729936 0.827743449175141
ENSG00000114650 0.434294771369172 0.00115624321725241 -0.418760539363602 0.00251380352792196
ENSG00000114656 -0.676563875167292 0.0522709530698157 0.783776443742181 0.030097704711208
ENSG00000114670 -0.451806250558012 0.236145671435688 0.852573023539682 0.0199320960108214
ENSG00000114686 -0.0344607428832392 0.85927392871308 -0.14174406400172 0.403088093834077
ENSG00000114698 -0.0569055709985723 0.91262333911442 0.362386698711372 0.4362938499449
ENSG00000114735 -0.124061036853398 0.700280946356282 0.267229113145899 0.364653361126043
ENSG00000114737 0.104156664552394 0.802776234825743 -0.442378357436422 0.203182895270731
ENSG00000114738 0.580193890442007 0.00273539900432499 -0.130412865349988 0.582195298502613
ENSG00000114739 0.19960329554442 0.496764349251667 -0.0127242305140874 0.973241420256899
ENSG00000114742 0.0666125170321492 0.810350698299253 -0.132429117593391 0.606162855620473
ENSG00000114744 -0.233070345636101 0.292578029510827 0.00125154993691246 0.996858518712184
ENSG00000114745 -0.0968898977433623 0.762167246811441 0.221506635641751 0.448789484522
ENSG00000114767 0.725227356817815 0.0838272200917125 -0.434861926403234 0.353338572597222
ENSG00000114770 -0.0889468398290557 0.766535130543933 -0.360060750110772 0.161555997024276
ENSG00000114771 -0.772260627992691 0.0635322564711069 0.439005353180873 0.320245839489259
ENSG00000114779 0.372924737645337 0.0174946569631236 -0.120176525903706 0.523328006091357
ENSG00000114784 0.250182166419601 0.44578532329825 -0.680973703237775 0.0285974087033736
ENSG00000114786 0.0987435476679848 0.889294866946211 0.682621592561214 0.23667990556364
ENSG00000114790 -0.126417003069493 0.717370720849194 -0.467856121773447 0.110069703100649
ENSG00000114796 -0.192143196134941 0.512293512538022 -0.18803300603974 0.517247293270302
ENSG00000114805 -0.0457934611826015 0.912054754300327 0.371270961343226 0.276828858946739
ENSG00000114812 -0.122511792345897 0.718983108286969 0.269180805925916 0.383405640046464
ENSG00000114841 -0.260862643741989 0.539128524607232 0.0289822036727887 0.956004884864751
ENSG00000114850 -0.072557035619485 0.813618377188244 -0.359226309960908 0.162618283707799
ENSG00000114854 0.111928212491029 0.86307681854827 -0.658950684477493 0.22194462174934
ENSG00000114857 -0.770089835311399 0.00489707625179304 0.684741886445152 0.0197660878484963
ENSG00000114859 0.139449344438037 0.41641866629564 0.377017313818273 0.0205813601144677
ENSG00000114861 -0.390970860527474 0.2475271021531 0.0961385038370852 0.815894140673936
ENSG00000114867 0.766222064651044 0.0011238184391175 -0.184452718052704 0.515997730426468
ENSG00000114902 -0.0760176232995699 0.900726496666555 -0.219425953731387 0.709855417411561
ENSG00000114904 0.0851800337989008 0.787035914417787 -0.0721899945341326 0.82317943073186
ENSG00000114923 0.183965245329915 0.785100015264742 0.30336648742443 0.650711680392708
ENSG00000114942 -0.62238473359512 0.048564626601986 -0.719761560610392 0.030390448840889
ENSG00000114948 0.159790642728356 0.701965150783657 -0.431161222941822 0.244691721140547
ENSG00000114956 0.00401324346005701 0.989486556747094 -0.272017757034656 0.283401861135401
ENSG00000114978 -0.0400717392979144 0.824264060770865 0.00770328115685601 0.970996004108035
ENSG00000114982 0.322226510481479 0.0922468388956606 0.154223028315943 0.474066783816949
ENSG00000114988 0.277500909236479 0.178900295259254 -0.282269599232479 0.190926339809799
ENSG00000114993 0.15087686251854 0.290812144234641 0.197039525801788 0.173368053917422
ENSG00000114999 0.218175782173276 0.363818935102686 -0.205607492269042 0.401657408473665
ENSG00000115020 -0.283641480376771 0.321039438562697 0.433318715549846 0.121937620446892
ENSG00000115042 -0.111934753513796 0.5802514282785 0.0236462718325557 0.921763100619306
ENSG00000115053 0.379629885202365 0.101276927951677 -0.33137841200279 0.177749568752502
ENSG00000115073 0.171712614502717 0.359048543939433 0.0496938573514889 0.826823855626365
ENSG00000115084 -0.419497468629004 0.0093367475463627 0.236168239907799 0.185562651387968
ENSG00000115091 0.175196674170178 0.234121660505036 -0.342346579464908 0.0190795673205615
ENSG00000115107 0.547217821595311 0.0549646962717014 -0.393157944448215 0.19927489164428
ENSG00000115109 -0.0916250111893556 0.563452185480418 -0.109412050581247 0.482942695948964
ENSG00000115112 0.230568557373991 0.498842915679508 -0.863745986139994 0.00233678050160431
ENSG00000115128 -0.626947628782865 0.063403427931005 -0.403678050448701 0.278902833273025
ENSG00000115129 0.2183438028091 0.314743850539785 -0.135099541978146 0.577213009216098
ENSG00000115137 -0.331321680453315 0.465158807950114 0.738699113442103 0.0873241757659586
ENSG00000115145 -0.277921777172478 0.245040445649575 0.125448040791893 0.641870971214645
ENSG00000115159 0.208940930344007 0.493049465443772 0.228559118069263 0.453409622205593
ENSG00000115163 0.273103911363069 0.522158535712788 -0.218866941999657 0.625924709126001
ENSG00000115170 0.150286931670308 0.644807020115136 -0.104566835667583 0.754735896286796
ENSG00000115183 0.0996497495128743 0.690029516487774 0.399309459432226 0.0667222299134555
ENSG00000115194 0.067323714647984 0.888484053858448 0.302441793754987 0.506608304013566
ENSG00000115204 -0.0199308477328868 0.934913629439202 -0.145616857062805 0.512490907657153
ENSG00000115207 0.481187130155262 0.00861429018329999 -0.285262657148105 0.157846347436359
ENSG00000115211 0.512890564274417 0.0195345515093082 -0.577688896595562 0.0134364185469907
ENSG00000115216 0.479341427914893 0.0114579209436276 -0.367271205678981 0.0758705642232122
ENSG00000115221 0.355953726881394 0.495745633432482 -1.446180942756 0.00306261085319576
ENSG00000115233 0.237302767126101 0.380790605393399 -0.417219109571978 0.118178028037865
ENSG00000115234 0.450328646372399 0.0290985783000934 -0.377927473353223 0.0900985309307577
ENSG00000115239 -0.158031981584497 0.535005357969467 -0.227362182406144 0.364357320239398
ENSG00000115241 0.615214211276795 0.00222041260502194 -0.280311946407405 0.216631555759346
ENSG00000115255 0.289628265641577 0.317727686671423 -0.58003195365235 0.0403972415097741
ENSG00000115257 -0.381911308710355 0.407094380528756 0.158720784678061 0.761273765275335
ENSG00000115266 0.27393658725203 0.251817745052909 -0.311275549997335 0.190553322190535
ENSG00000115268 -0.0529857352471808 0.923423356855395 -0.525016306765203 0.247553030741688
ENSG00000115271 -0.382433030451193 0.102945713921443 0.0307920073929829 0.925631431790359
ENSG00000115274 0.295597891315815 0.340022896118499 -0.118255057702947 0.744722984829423
ENSG00000115275 -0.135763925566604 0.849750472892937 1.44759965039978 0.0109772883194855
ENSG00000115282 0.230157435412187 0.294782366094242 -0.00581093697343641 0.986298995819555
ENSG00000115286 0.112884804145879 0.751046221862703 -0.491605628235172 0.114927278297265
ENSG00000115289 -0.266767486193384 0.497410807213948 0.18694464166993 0.661379320329191
ENSG00000115290 -0.654905723552624 0.0174725278986364 0.394894758976427 0.180881583709495
ENSG00000115306 0.308485767245905 0.208376447944388 -0.227196966620008 0.38700215993774
ENSG00000115307 0.238634574887954 0.312485146657807 -0.325265187720145 0.170685274979702
ENSG00000115310 0.282020943811768 0.0654791229584508 -0.43041547004974 0.00562164947464
ENSG00000115317 0.44656691216292 0.0812194928291191 -0.257153389043706 0.374054498290378
ENSG00000115318 0.636253330697533 0.10064474610335 -0.270451898653223 0.573046656010753
ENSG00000115325 0.816091394728016 0.0156059869485486 0.471122117140709 0.246845869072157
ENSG00000115339 -0.132079635718686 0.592155820375279 0.888442051880937 8.87993628209639e-06
ENSG00000115350 -0.281863872467524 0.343339381627923 -0.21997384874768 0.494265006853088
ENSG00000115355 -0.550605821045013 0.10174669874084 0.40003231004555 0.268587491565607
ENSG00000115364 0.0792071584846335 0.669489684139355 -0.0302975521489371 0.884306721194181
ENSG00000115365 0.0683538871700541 0.787427247745094 -0.0398975860963507 0.881939293616702
ENSG00000115368 -0.349771541669902 0.0313297407520839 -0.101723081318114 0.608930707179872
ENSG00000115392 -0.34294785334067 0.153890837224156 0.324374400796097 0.213221028798171
ENSG00000115414 0.464374780869564 0.118049069324633 -0.405679195897512 0.197854772993158
ENSG00000115415 0.263247054262141 0.210249982781684 0.16078251107643 0.489008067354331
ENSG00000115419 -0.651245241300613 0.000154317590662349 0.663326270127107 0.000125234854337576
ENSG00000115421 -0.160412921133178 0.599890687157871 0.169144184468525 0.576812008208893
ENSG00000115423 -0.559700568909288 0.186019956195779 0.777429640445524 0.0533735621246379
ENSG00000115425 -0.411462904758866 0.0417468658373711 -0.0901510844030505 0.718398460690849
ENSG00000115446 -0.132519568738239 0.592155820375279 -0.162887399471607 0.51291275656767
ENSG00000115457 0.191428080480848 0.729871863553416 -2.38980603381112 2.09372979707289e-09
ENSG00000115459 -0.146010931776237 0.681823588523251 0.154854371617319 0.658944048830665
ENSG00000115464 -0.499568453805821 0.0621051927140412 0.542868483125974 0.0529972275312672
ENSG00000115484 0.326434250330063 0.185846348466756 -0.602832539172104 0.014045817957383
ENSG00000115486 0.401873388443695 0.0501658169489339 -0.338576857941629 0.123166463320392
ENSG00000115504 -0.597286985623075 0.0107876316834525 0.460894240787535 0.0688501700025806
ENSG00000115507 0.0621174499052106 0.829400883953424 -0.522249171230686 0.0270788605775525
ENSG00000115514 -0.183187030137715 0.548009778479442 -0.340690760145409 0.248243134722332
ENSG00000115520 -0.0814109347137356 0.74588379863126 -0.0373296558427215 0.891598955908305
ENSG00000115524 -0.53645240037855 0.0029204811324921 -0.0631161588814642 0.789622901581886
ENSG00000115525 -0.648282767898433 0.0799476568469169 -0.0445852921044291 0.929794409620008
ENSG00000115539 0.159582278727432 0.649386389205305 -0.231712358082827 0.50539689021798
ENSG00000115540 -0.0913539453521582 0.756364173036737 -0.278783829790321 0.287822166350589
ENSG00000115541 -0.572901600086068 0.0426467894973912 -0.455315005911759 0.137795520006774
ENSG00000115548 -0.515725442451099 0.403548296855193 0.608698843030608 0.323851245207377
ENSG00000115561 0.0105628387516798 0.954398207074187 -0.0729278806835348 0.669414907341717
ENSG00000115568 0.494819167887754 0.0270827561475726 0.124801188008119 0.639916169588063
ENSG00000115590 -0.117377036967743 0.797847586311944 -0.0221489980938884 0.968210067645681
ENSG00000115594 0.327600378238344 0.18828244542339 -0.0776691615498023 0.796602268772222
ENSG00000115616 -0.288026920292286 0.587133558322284 1.17938282351941 0.0116964450862015
ENSG00000115641 0.38623663229026 0.254608461698727 -0.102481327872782 0.806621563856222
ENSG00000115648 0.386079512281322 0.516258354419812 1.09210597613977 0.0434228271721165
ENSG00000115649 0.420653916516397 0.0309350509616358 -0.179727304447911 0.421039992508813
ENSG00000115652 0.442565848750176 0.0271041049303383 -0.0115254106434612 0.970427700133127
ENSG00000115657 0.432417464484704 0.000408586572882151 0.103717354216953 0.481131850544829
ENSG00000115661 -0.106288848466754 0.693613434900982 -0.0383547010374087 0.90028754036049
ENSG00000115677 0.842980947853325 3.48297321320022e-08 -0.288893864906326 0.099360822320556
ENSG00000115685 0.30993812722879 0.210838678731129 -0.290086323464125 0.267636152151755
ENSG00000115687 -0.0299020875921946 0.934913629439202 0.361769673587691 0.237399121869836
ENSG00000115694 -0.0335661526610237 0.901182767248139 -0.121455498206896 0.614443741651105
ENSG00000115738 -0.772561098534063 0.00348578868802774 -0.265171596579544 0.391449727077598
ENSG00000115750 -0.132593705431687 0.647821913484049 0.21023494475426 0.445376765360085
ENSG00000115756 0.560453535515351 0.00931827428319696 -0.353700936999414 0.140631220552968
ENSG00000115758 0.186773828199085 0.540525228177293 -0.950767622358777 0.00020432952634697
ENSG00000115760 -0.425353079747674 0.039006210814126 0.444800561285689 0.0414989606563468
ENSG00000115761 0.330171480903701 0.042453273423101 -0.0920661242380847 0.640566978930467
ENSG00000115762 0.394518895375528 0.0152812041472175 -0.0987015525442719 0.615887511248606
ENSG00000115806 0.4787927637449 0.000483823627253245 -0.322805353394834 0.0341381327119023
ENSG00000115808 -0.291404447816855 0.30183322191019 0.288270351282486 0.314531149718709
ENSG00000115816 0.087034272459403 0.656327214521848 0.0354781946329804 0.872410505404092
ENSG00000115825 -0.353261575514977 0.109438374642515 0.432552978873029 0.0593872665603008
ENSG00000115827 -0.453120259027555 0.0757414344249836 0.629215569594511 0.0149728396239304
ENSG00000115828 0.445087040651775 0.273501909296725 0.316750933881699 0.502310008153698
ENSG00000115839 0.156497015891426 0.419542898178867 0.108448076053827 0.597882891895708
ENSG00000115840 -0.317470555832245 0.315975264036726 0.649715737985036 0.0472703367960712
ENSG00000115841 0.114148917204037 0.825689940397525 -0.255805270055281 0.59618962307441
ENSG00000115850 -0.101016036248051 0.828123790051921 0.843436096677222 0.0158641508246057
ENSG00000115866 0.128328046597639 0.643170668848023 0.0124467956781358 0.971615681444206
ENSG00000115875 -0.468806761393278 0.0523849894764751 -0.29652318172912 0.264477121883019
ENSG00000115884 0.265260252659622 0.354995032257266 0.319313801390779 0.263710941004783
ENSG00000115902 0.404267940018017 0.0719431151768797 -1.13678152851727 3.52409379942233e-08
ENSG00000115904 -0.591690714624707 0.0807532220405098 0.506375971873685 0.161468303339532
ENSG00000115919 -0.756808937105827 0.0285470612715638 0.522268776614521 0.159053300866949
ENSG00000115935 -0.0566799865575587 0.890264887996841 0.820348216200154 0.00805814647308981
ENSG00000115942 -0.067327187409398 0.745693952966667 0.0437098076341259 0.841859390832944
ENSG00000115944 -0.281958776171185 0.352838705804215 -0.406565047444828 0.177422632881184
ENSG00000115946 0.261183466523564 0.414904874915351 -0.0759914289002529 0.844608963647268
ENSG00000115947 -0.413440468899358 0.117351427203634 0.0695985155971768 0.838704066722898
ENSG00000115963 -0.710655378672885 0.0864599703875607 0.0292116388446264 0.962374028394781
ENSG00000115966 -0.242506537712076 0.168478207531002 -0.079241589621035 0.701811352217318
ENSG00000115970 -0.29651188210338 0.242280776963146 -0.136059433587484 0.632650323716457
ENSG00000115977 0.0980286536728882 0.791159444536929 0.0341290176634523 0.929053178292768
ENSG00000115993 -0.145278849417346 0.600173247909708 -0.0113444688067257 0.973945394989346
ENSG00000115998 -0.283448032620408 0.612876533816684 -0.135066291384137 0.827624626780974
ENSG00000116001 -1.01832007139197 1.76673126534462e-05 0.461425878020693 0.0831428835676845
ENSG00000116005 0.140000158632177 0.520376186455955 -0.160769269514318 0.452193004726564
ENSG00000116014 0.0227077530455517 0.954785262500422 -0.541046742794156 0.115676788970635
ENSG00000116016 0.403779599609103 0.0240124643774854 -0.0770103310246561 0.731419505535566
ENSG00000116017 0.374186400558796 0.0111873958726698 -0.0033394365199979 0.988703805394169
ENSG00000116030 0.165200744546513 0.570723459652052 -0.512630610949444 0.0542789991483264
ENSG00000116039 -0.161293208595073 0.846808233102824 0.888920007933433 0.159768254543804
ENSG00000116044 0.225481428964993 0.215908992791678 -0.294859531289489 0.113839928258709
ENSG00000116062 0.67136993003619 4.32451386982646e-05 -0.552163156804266 0.0014545261222709
ENSG00000116095 -0.462335791410137 0.263553665369982 0.398732427981406 0.35139308591714
ENSG00000116096 0.643295888632013 0.0388659336509165 -0.527559832331578 0.120658822680532
ENSG00000116106 0.113695464095293 0.850026192565454 -1.48762408684351 0.000960083123359017
ENSG00000116117 -0.305555932157897 0.335658729085119 -0.0706040100112577 0.85558474034914
ENSG00000116120 0.375140211947948 0.0876389966113415 -0.117047571427579 0.661379320329191
ENSG00000116127 -0.208036375441163 0.487393372584208 0.320655017481231 0.264078909695565
ENSG00000116128 0.257259639333916 0.489566782366816 -0.194195463757666 0.611771548085724
ENSG00000116133 0.692823406804639 2.30946624723073e-05 -0.411831740820801 0.0224417938443264
ENSG00000116138 -0.472732362365776 0.186486193529967 -0.00716937519905127 0.988899030971831
ENSG00000116151 0.0854878597390013 0.842646282321171 0.621432290415657 0.0809276384884504
ENSG00000116157 -0.242281599678285 0.458063162217518 -0.938419997009269 0.00117586586787877
ENSG00000116161 0.23454794221967 0.434748493415153 -0.555039389697941 0.0537314088409496
ENSG00000116171 -0.0854670961708241 0.675785276521468 -0.147141841423337 0.442463540456886
ENSG00000116191 -0.450224019446647 0.00697730308189401 0.102797751198359 0.609093388573673
ENSG00000116198 0.518675300069714 0.0259729204798803 -0.0952912066231731 0.744716749312355
ENSG00000116199 0.256985977179621 0.417376985086688 -0.13573748166325 0.697199469327017
ENSG00000116205 -0.141197910934151 0.649777252586458 0.464666842204674 0.0868448036426368
ENSG00000116209 -0.430152091057538 0.167261944691404 -0.363559721044658 0.270157259359409
ENSG00000116212 0.198794594692524 0.28724511830208 -0.221387468274598 0.259698115464334
ENSG00000116213 0.378737999425289 0.0765114341004748 -0.343301223897828 0.145764844583841
ENSG00000116221 0.396146011886581 0.10997692633624 -0.493854860227538 0.0581259868203899
ENSG00000116237 0.45885053452077 0.0142638450411165 -0.301043412763692 0.142377468083591
ENSG00000116251 -0.858434776626732 0.00634627553692475 -0.507195594251059 0.145525705828916
ENSG00000116260 1.05187287326967 0.00245263051874212 0.0363633922055049 0.945039202935021
ENSG00000116266 -0.186432074860217 0.285312185200622 -0.0398117181331416 0.85558474034914
ENSG00000116273 0.571073894383172 0.00889377846962399 -0.314153144618664 0.191434503041111
ENSG00000116285 -0.0965400912413262 0.722101000345451 -0.580911435849344 0.008742044790947
ENSG00000116288 0.102141620540382 0.778311011374994 -0.597823575970123 0.0505985266948155
ENSG00000116299 -0.949537839785103 0.0527191691350334 0.0784276670058824 0.908693944166607
ENSG00000116329 -1.28549306483332 0.00244062683868284 0.410929004937619 0.362558945906112
ENSG00000116337 0.446488366468108 0.107241573270456 0.385567605526371 0.189141756202196
ENSG00000116350 0.113926085526488 0.649489418861056 0.0948903961227894 0.709610256323198
ENSG00000116353 0.0509178856339789 0.868600020866251 -0.175557517906879 0.536657402983153
ENSG00000116396 0.114043869351745 0.864097034248222 0.799922246096194 0.133652720422088
ENSG00000116406 -0.0953360018213872 0.770946763381955 0.353470547011709 0.207130891153177
ENSG00000116455 0.290842831264555 0.360988194748368 -0.408050959214588 0.199137511055398
ENSG00000116459 -0.0689872079325265 0.857976031368203 -0.584234387643782 0.0617384617418075
ENSG00000116473 0.102651416221213 0.635045032261147 -0.526100655329283 0.00393011660292246
ENSG00000116478 0.329812123998936 0.0515608787052954 -0.435656060730884 0.0136270678449362
ENSG00000116489 0.0937502668977872 0.713548532886983 -0.210609322734929 0.364544475152715
ENSG00000116497 -0.336063651506987 0.352270210847036 0.727393875623227 0.0369043368504588
ENSG00000116514 0.546331243162326 0.00998075584138138 -0.105888471252507 0.694989981338878
ENSG00000116521 0.694669705643129 0.00035198090197925 -0.327313152651786 0.141272908084457
ENSG00000116525 0.261094140475869 0.779237300337713 -0.337513640194298 0.719032273488162
ENSG00000116539 -0.216256518628185 0.375368359281993 0.406193181200544 0.0844010033425251
ENSG00000116560 0.106909205613625 0.515703643090965 0.00744088839540813 0.972453995769577
ENSG00000116574 -0.0708033446554284 0.699857856144953 0.131091777343428 0.437626763332852
ENSG00000116580 -0.184047295064505 0.528994528395123 0.321147306381558 0.242957732733468
ENSG00000116584 0.469921381291211 0.025238507257654 -0.155427209831467 0.527712316684238
ENSG00000116586 0.132962476829767 0.783948514770253 -0.275178361235013 0.54447080022097
ENSG00000116604 0.17483625780798 0.515703643090965 0.013971538271432 0.967938523033581
ENSG00000116641 -0.00423915422076666 0.991061951453827 0.0181914588904745 0.964771194279793
ENSG00000116649 0.846207050582921 0.00847539206853465 -0.781187101839869 0.0253889166354514
ENSG00000116661 0.453811352443802 0.0374821320029468 0.107215288582844 0.691974982117625
ENSG00000116663 0.187528088048203 0.486677344191211 -0.224454683960099 0.414552395258728
ENSG00000116667 -0.827759089304792 0.0488905229874393 0.498064802169106 0.279885100314467
ENSG00000116668 -0.317124860698594 0.15868573907439 -0.253102115334046 0.269406756350046
ENSG00000116670 0.355845037767802 0.222927696083252 -0.433903841081579 0.15412260870302
ENSG00000116675 0.243303462640383 0.586962474858404 0.4942162878098 0.221700410953885
ENSG00000116678 -0.57215620242742 0.0662179454222218 0.150988653850136 0.672565199414903
ENSG00000116679 -0.313674099544913 0.0609352769075561 -0.182580223736482 0.322901764133887
ENSG00000116685 0.480786626104381 0.000931357495123221 -0.236190530863995 0.14815091333049
ENSG00000116688 0.607385238218356 0.00162773020928395 -0.128295647425629 0.585894995775573
ENSG00000116691 0.0488914280226006 0.903509806835408 -0.366608234415913 0.276058821867465
ENSG00000116698 -0.222935893863464 0.351196761235304 0.211841757573406 0.388402703068732
ENSG00000116704 -0.118118048764389 0.732821299645006 0.20378509651998 0.521508393712229
ENSG00000116711 0.0655866882905928 0.913444900324647 -0.700415441399098 0.165373953274315
ENSG00000116717 -0.452391722774519 0.0344988436124747 -0.0466222481494696 0.876366368447634
ENSG00000116731 0.0561737959140007 0.86392209416851 0.00486511823481661 0.989552008934528
ENSG00000116741 -1.38093385226268 0.000159014125538492 -0.781345983702793 0.0551500674236418
ENSG00000116747 -0.268172858261717 0.293006831628548 0.173522353390084 0.525259451036213
ENSG00000116750 0.0247904405500937 0.935485903783433 0.052642365808469 0.86984848691034
ENSG00000116752 0.216712624244009 0.363610284139221 -0.259858991699921 0.302818702695095
ENSG00000116754 -0.636640307566355 0.00244062683868284 0.230584006261076 0.338032031441496
ENSG00000116761 0.0770157464174886 0.852057989085646 0.354804007871268 0.282132293260239
ENSG00000116771 0.17491486654425 0.445140106035769 -0.571352247027959 0.00618830976144369
ENSG00000116774 0.445022058694145 0.232428062178392 -0.633109097481806 0.0928696701366554
ENSG00000116786 0.577942620505402 0.00126250507905199 -0.042421329884071 0.86571370684825
ENSG00000116791 0.130099077144565 0.496659981871674 -0.373983361729321 0.0335552104201978
ENSG00000116793 0.128619841652077 0.594333436809492 0.000189380638900562 0.999618938008451
ENSG00000116809 0.114413965346694 0.766535130543933 -0.0661472505844987 0.875086324422454
ENSG00000116815 -0.305866657971341 0.372858656679574 0.330228431099265 0.408091060567982
ENSG00000116830 0.0616738370458294 0.903518296624032 0.288704155029272 0.515232008011523
ENSG00000116833 -0.228895398711347 0.515820659689123 0.144747575786536 0.699649274787456
ENSG00000116852 0.207363255538896 0.540673038385145 0.0441806088286366 0.90547552828802
ENSG00000116857 0.237670051973021 0.472582017836334 -0.74751606930964 0.0145228763235985
ENSG00000116863 0.710265245355128 0.00211010515559487 -0.260883843881128 0.347343229338362
ENSG00000116871 0.684316206116516 0.00443732884732164 -0.188795687508634 0.506337301017459
ENSG00000116874 -0.0194684083917341 0.947827890058111 -0.314557943334239 0.211139213543853
ENSG00000116898 0.115712276967365 0.736085041385209 -0.417274256756014 0.168952966225398
ENSG00000116906 0.0868434711156599 0.628081950494238 -0.284954216587127 0.07369470665418
ENSG00000116918 -0.149386570149096 0.505701245214378 0.13142219983151 0.57035824507163
ENSG00000116922 0.280598166945074 0.358456957596989 -0.313881767665483 0.298852116594195
ENSG00000116954 -0.265284578359423 0.277047784328635 0.103153445104187 0.713791793355014
ENSG00000116962 0.650986662782506 0.00893398449068919 -0.326354142641115 0.238106228080572
ENSG00000116977 0.00145061665536861 0.997168406037568 0.064486201876371 0.875141441466479
ENSG00000116984 0.143205286521689 0.572714614169261 0.423463352047994 0.0636244251279153
ENSG00000116985 0.486913417080367 0.0857945388382565 -0.126570536835378 0.709203836542513
ENSG00000116990 0.439136305208097 0.169125611174327 -0.613649097778076 0.0569343980096469
ENSG00000116991 -0.44919855257261 0.342219546577813 -0.545615972427584 0.234908158012342
ENSG00000117000 -0.194682810547139 0.598645973454893 0.0678080426412324 0.873691086258597
ENSG00000117010 -0.93569897632549 0.0380977152867929 0.23216485853927 0.683586348498456
ENSG00000117016 -0.18485835129827 0.769595386385366 -0.572152508916164 0.286159900348985
ENSG00000117020 0.0809056916850824 0.849955588989234 -2.52740165123955 2.57790557403754e-13
ENSG00000117036 -0.435543229171284 0.00630752156272345 -0.10402880489452 0.595058810037638
ENSG00000117054 -0.0155508791384218 0.950642996710879 0.0513787418300246 0.839565699994825
ENSG00000117115 0.8360514496719 0.00909461772664608 0.334929252889536 0.38700215993774
ENSG00000117118 -0.297964416994573 0.222296312689755 -0.373454427840932 0.135477981800784
ENSG00000117133 0.0561929558718185 0.882783150417123 -0.313195893138058 0.35847612000614
ENSG00000117139 0.249608005736544 0.453264671412399 -0.210612213345038 0.540574819474304
ENSG00000117143 0.0196615679327136 0.966901417772267 -0.147404946667052 0.744722984829423
ENSG00000117148 0.673341626960094 0.0934664411571449 -0.909020229175656 0.0297569900381982
ENSG00000117151 0.0223310508987955 0.942596006891366 0.275419825879447 0.298955869651764
ENSG00000117153 0.232751903846498 0.0874545027640845 -0.281974453319987 0.0504204361601807
ENSG00000117155 -0.29312385172549 0.274794645196353 -0.093670966603868 0.780471037102544
ENSG00000117174 0.228051261563739 0.409605428206988 -0.103904179395388 0.736028917257949
ENSG00000117222 0.00581203026266742 0.986109881856987 -0.221838978086684 0.438489804050342
ENSG00000117242 -0.159964662644745 0.526989531150081 0.12758043808236 0.608305132040233
ENSG00000117262 -0.202838480731232 0.355668214609232 -0.0474044455400833 0.862310059286285
ENSG00000117266 0.0546204420374374 0.851449197581638 -0.146554934739988 0.565584862655419
ENSG00000117280 -0.0431009329430271 0.891340863131492 -0.242382511443275 0.337687926963364
ENSG00000117298 0.630787182828075 0.00279046958500725 0.0446335904598202 0.879930892911734
ENSG00000117305 0.305227304541135 0.120606678060536 -0.291611326584751 0.162911926656244
ENSG00000117308 0.540727285595542 0.0419312773751441 -0.30493974838723 0.30081679961182
ENSG00000117318 -0.0980744441901012 0.857976031368203 -1.49718552600557 0.000423750632532089
ENSG00000117322 -1.00164038376356 0.058409916803555 0.10354236918892 0.873506669039679
ENSG00000117335 -0.270095977208843 0.0361341445862364 0.0916839024772328 0.543700071955133
ENSG00000117360 -0.270254777842773 0.166864244416827 0.200677571075116 0.339470643332372
ENSG00000117362 0.382508854924991 0.0328876786116879 -0.383646426872027 0.0453940605877793
ENSG00000117385 0.0815966981856925 0.751751340777576 -0.0956283086755925 0.707366349318164
ENSG00000117394 0.541563695022276 0.210794227061324 0.716581309910686 0.103902285329588
ENSG00000117395 0.412364990927693 0.0499727643337625 -0.16589865385133 0.502310008153698
ENSG00000117399 0.603191065879 0.119934605439923 -0.566696109384696 0.167691171444027
ENSG00000117408 0.316355892760659 0.367958590281471 0.119446796104828 0.765624895728079
ENSG00000117410 0.00138311843225831 0.997282053234766 -0.49150175462856 0.161982916216591
ENSG00000117411 0.460679230163216 0.100416695470246 -0.493193323545012 0.0998192527030142
ENSG00000117419 0.453696624922961 0.0171640548671933 -0.148824219568997 0.511244507410332
ENSG00000117448 0.204105407654476 0.367540929577109 -0.32735844889827 0.143643270730586
ENSG00000117450 0.0916277346424866 0.805353197318974 -0.630512620604946 0.0401699539424785
ENSG00000117461 -0.376317774030973 0.29218081729631 -0.0671343423822722 0.880822611663599
ENSG00000117472 -0.183103653744728 0.811050251867552 0.831587418127599 0.215271888314436
ENSG00000117475 -0.447540756100171 0.0168083508865101 0.182393264446639 0.407259084169733
ENSG00000117479 -0.245496798547249 0.22240489231507 -0.32215708682301 0.110037785420265
ENSG00000117480 0.181836706100671 0.349824136182411 0.525497067256271 0.00297087201158603
ENSG00000117481 0.218920279172913 0.234869549778043 -0.0276096914641317 0.908693944166607
ENSG00000117500 -0.216888333386439 0.359163472207103 -0.172266215386361 0.488365784557364
ENSG00000117505 0.155867384511454 0.431394603576859 -0.233916285134316 0.2280570404805
ENSG00000117519 0.241175455287012 0.307427733341178 -0.784578242102447 0.000245027994923879
ENSG00000117523 -0.00348387042527357 0.9927146105954 0.123673418609184 0.707814194525593
ENSG00000117525 0.072891944431783 0.881394500327788 -0.211716323332849 0.622704888372814
ENSG00000117528 -0.0825143376102466 0.669040005589949 -0.0545332210256612 0.786661993300388
ENSG00000117533 0.0317783939942871 0.952708029523805 0.718331216919201 0.103495779553094
ENSG00000117543 -0.811583331179893 0.000191752773852914 -0.400006327751073 0.116944616745996
ENSG00000117569 -1.26774591075284 0.00552985317608788 0.527087980322455 0.308663255140542
ENSG00000117586 0.205047194126748 0.677291540978627 0.629608223101979 0.110069703100649
ENSG00000117592 0.318370595892713 0.214807289579741 -0.607384418824554 0.0166352271611933
ENSG00000117595 0.302074087249846 0.066984140848288 0.00740572242426459 0.976008397067715
ENSG00000117597 0.137019191112631 0.488946890908502 0.0838944184721644 0.696459502656911
ENSG00000117601 0.0223190714871804 0.962586435498232 -0.277651873978221 0.484090417800659
ENSG00000117602 0.648098629919604 0.0151282983586532 -0.265834334670333 0.376663902960483
ENSG00000117614 0.0738983146100325 0.818798516365943 -0.300503294469121 0.278166998524498
ENSG00000117616 -0.817894472395825 0.00737062185709813 -0.336674820717679 0.333920170603428
ENSG00000117620 -0.469849622295886 0.0654977293861602 0.4830863484741 0.0710155252302942
ENSG00000117625 -0.215462555384671 0.356513038128996 0.161864509014496 0.508923306997645
ENSG00000117632 0.13949972348157 0.707819590190618 -0.445112408265111 0.175225749281546
ENSG00000117640 0.122403041547629 0.561887751488383 -0.00650557195724135 0.981084907331464
ENSG00000117643 -0.250960778760573 0.585476492529457 0.1882058692442 0.679753283066556
ENSG00000117650 0.182731133507225 0.59330167945151 0.0845531886294818 0.824208256390501
ENSG00000117676 0.50542922435329 0.00601118211165361 0.279180749761722 0.175092579857489
ENSG00000117682 -0.379175294853332 0.105721240656898 0.356277916537326 0.151053507330062
ENSG00000117691 -0.0842072990388002 0.820139936885428 -0.737712405064608 0.0143819872433507
ENSG00000117697 -0.260944975754521 0.182124278546443 -0.144113427258285 0.517247293270302
ENSG00000117707 0.477221484220957 0.00808609800601913 0.62545355660889 0.000577330075294857
ENSG00000117713 0.35914679868091 0.199388018919788 -0.0620202663566242 0.862515304253114
ENSG00000117724 -0.323585095966142 0.334564762298346 0.450528615181268 0.175274379536805
ENSG00000117748 0.390099298153055 0.188656533892597 -0.443026064021114 0.152216306544461
ENSG00000117751 0.233660365686836 0.170929584065503 -0.18728676869828 0.307230130099304
ENSG00000117758 -0.0645286584291397 0.808955785611958 -0.114880910996056 0.641923480565108
ENSG00000117791 -0.373578589204058 0.180639854538651 0.881009248405629 0.000762213783569349
ENSG00000117834 -0.0151979692066767 0.975102534648874 0.0822703977903711 0.866062152490835
ENSG00000117859 0.0962155962903252 0.643244248411682 0.0111313708443894 0.966343917646042
ENSG00000117862 -0.170280510642624 0.529107722075581 -0.307412124862645 0.232768345833328
ENSG00000117868 0.342509876390621 0.0193791153017311 0.285604522671872 0.0692535953486378
ENSG00000117877 0.699223101100153 0.0680431952308219 -0.501238275005996 0.229416857898403
ENSG00000117899 0.268708125553303 0.136172362986805 -0.300948786880096 0.112020521316645
ENSG00000117906 -0.248067536070206 0.350619108805183 -0.149396001319804 0.605819206786905
ENSG00000117984 0.605547307066894 0.000236681842855052 -0.703173208029122 1.7378099589065e-05
ENSG00000118007 -0.163624211932298 0.431305198136906 -0.0282873892098016 0.910990384555269
ENSG00000118046 0.33901686645838 0.057617974433072 -0.226192292324112 0.248371093476884
ENSG00000118058 0.130457770100304 0.742037286554008 0.46242379020368 0.1771665531307
ENSG00000118094 -0.119554677689993 0.786245850168997 2.46424283100345 3.88497880713716e-15
ENSG00000118096 -0.0555727347963668 0.825060034894133 -0.389817264677659 0.062753555318239
ENSG00000118137 -0.165062314649078 0.731150066216811 -0.897322441190497 0.02732311963449
ENSG00000118162 0.348191152975423 0.264360927174153 -0.173367316372655 0.633766556108883
ENSG00000118181 -1.07281122045913 0.00172065994463347 -0.509232372983016 0.184772088608083
ENSG00000118193 -0.271445473086157 0.408207399237893 0.431685775803366 0.173560907574674
ENSG00000118194 0.136723083582683 0.823500340792753 0.487857807536394 0.344110108094226
ENSG00000118197 -0.0118158252031968 0.968492810248635 -0.0217679926421571 0.948054767527687
ENSG00000118200 -0.180369838555716 0.425213184973292 0.0994481212439806 0.683685362770397
ENSG00000118217 0.100951864091277 0.563650286885702 0.241842084916772 0.126751640392105
ENSG00000118242 0.196500445871498 0.446751864448528 -0.455826892359168 0.0633126255640519
ENSG00000118246 -0.0914003462373877 0.681223991247758 0.0216401410927177 0.932943270000006
ENSG00000118257 -0.0529181148120807 0.888009388817324 -0.706929386871389 0.01224009823066
ENSG00000118260 -0.23388984642237 0.216411344561256 0.0607258466358875 0.787881433972509
ENSG00000118263 0.0509250388410237 0.946585755746245 -0.942782616783425 0.0924692095027142
ENSG00000118271 -0.167708186237392 0.818326975673997 -0.5671085396961 0.367670398011278
ENSG00000118276 -0.119875879152776 0.687836630686152 0.0864355764848355 0.77751556238185
ENSG00000118308 -0.298429372282316 0.574138971204188 -0.712581078167025 0.135477981800784
ENSG00000118322 -0.965539272574876 0.0167347518629564 -0.713086363322226 0.0786927194013594
ENSG00000118363 0.0166742577582268 0.943349135102506 -0.327726057551354 0.0877011122863927
ENSG00000118369 0.48263146766432 0.0570031491986459 0.180051153959598 0.535859186916781
ENSG00000118407 -0.555742707163701 0.220697884003873 0.469591750992809 0.31258513894675
ENSG00000118412 -0.184028140031378 0.363805587216261 0.281498529490131 0.153254652970727
ENSG00000118418 -0.143331134275777 0.601554447550829 -0.174971075069952 0.521358516139192
ENSG00000118420 -0.418002508844777 0.119848388854026 0.214037099553401 0.476855016351067
ENSG00000118454 -0.103009932547291 0.609215330865844 -0.285806706403339 0.114167534767599
ENSG00000118482 -0.453950692314941 0.0350577849686334 0.24461943071568 0.303842306203013
ENSG00000118492 -1.19068681614335 0.0117163004874704 0.918046535646667 0.0611773905146337
ENSG00000118496 -0.0836580294562073 0.792506254055666 -0.301273584111657 0.269396525375208
ENSG00000118503 0.21697173724515 0.384212539099907 0.0433060225862211 0.891040550531814
ENSG00000118507 -0.389555743461953 0.413591736620284 0.0638941681650295 0.91258153336085
ENSG00000118508 0.116050391981111 0.730352475180089 0.438385675022107 0.148406605172337
ENSG00000118514 0.515439581876365 0.326128178571639 -0.316784159728024 0.608681760750734
ENSG00000118515 -0.0463530986741846 0.902047355361016 -0.36201698621833 0.240926087479817
ENSG00000118518 -0.469244908722885 0.0313266650824738 0.174074419138572 0.493052531399544
ENSG00000118523 -0.0709038088858989 0.938481515315574 -0.628331456860686 0.428709969548761
ENSG00000118564 -0.174113653318362 0.373545621960804 0.0531166657817218 0.818418626426483
ENSG00000118579 -0.0637898332939074 0.893946741809164 -0.0837655072269683 0.863187655809538
ENSG00000118596 -0.719188809701182 0.0571940703478312 -0.948448527801195 0.00918895269170543
ENSG00000118600 -0.583549283819453 0.0198571662522915 0.0507188825332028 0.884909185963425
ENSG00000118620 -0.132695827322412 0.795006072439375 0.760369807948616 0.0738859890973387
ENSG00000118640 -0.063412196593473 0.890710829343892 -0.134873561933213 0.758784302501125
ENSG00000118680 0.0258751330079392 0.953549766764206 -0.781463160004571 0.0285707115425325
ENSG00000118689 0.450440931210303 0.0603618291912696 0.0753354018991943 0.806777229089543
ENSG00000118690 -0.0653931840718188 0.873814690409108 0.403401433274483 0.22194462174934
ENSG00000118705 0.352365735817969 0.088490980775773 -0.659208128228245 0.00117586586787877
ENSG00000118707 0.520772873561657 0.00297253322693992 -0.376760356577681 0.0490178150774673
ENSG00000118762 0.117451012291091 0.768475784395517 0.228678070493978 0.536246148333584
ENSG00000118777 0.769259754959744 0.0456589015860397 -0.337060849136748 0.449545881691109
ENSG00000118804 0.0931115472586256 0.793716235679046 0.141285891439099 0.685658682369016
ENSG00000118816 0.386890034423025 0.0500683534728299 -0.432683689919957 0.0378682574623767
ENSG00000118849 -0.0853820127623447 0.889851615864887 0.556605611096958 0.294621744626961
ENSG00000118855 -0.0022300775969091 0.992995965644392 0.167412501870423 0.422801186641436
ENSG00000118873 -0.40024057550477 0.0461893884653164 0.346796706962588 0.105491090263036
ENSG00000118894 0.319084950036625 0.587154928261008 0.0974381019146092 0.887559081231324
ENSG00000118898 0.641318259071764 0.000363203975074959 0.2941808471481 0.141059808866317
ENSG00000118900 0.285046386008099 0.242762246540592 -0.0331924016455056 0.915732706980045
ENSG00000118922 -0.273145888986391 0.317852043569796 -0.946738628363278 3.33592789640133e-05
ENSG00000118939 -0.0459941734653973 0.896799396635008 -0.240102024554031 0.43711970890029
ENSG00000118960 0.599772228545412 0.000242279652778618 -0.197429997134998 0.292944993527552
ENSG00000118961 -0.276773975705649 0.129068968154162 0.0386071344920621 0.872762561745336
ENSG00000118965 -0.0481364035513884 0.826848472077281 0.267849995145342 0.155253046051326
ENSG00000118971 -0.384823757207842 0.332738076580632 1.76414142399105 1.26285969343085e-07
ENSG00000118972 -1.76116285089063 1.26181918160414e-05 -0.555912330865704 0.229095644395031
ENSG00000118985 -0.559880929987683 0.09647374777258 0.300441440331058 0.426249181177316
ENSG00000118997 -0.496353207357958 0.494450874963036 0.791695496206024 0.247258100190044
ENSG00000119004 0.060503931636181 0.794090353770153 -0.206347228730528 0.298793441598372
ENSG00000119013 -0.936147045403408 0.000540976785893814 -0.141692124347003 0.69493335918475
ENSG00000119041 -0.305843804527102 0.0945223182877366 0.109141508704312 0.610462797322118
ENSG00000119042 -0.161753099233125 0.79112280617382 0.724642386906729 0.138888834233655
ENSG00000119048 -0.185412615289539 0.569450217214749 0.406437484625004 0.176919299969024
ENSG00000119121 -0.494082337705561 0.257331462647769 -0.130396962087802 0.72368338912121
ENSG00000119125 -0.436731276000634 0.0475635311471453 -0.137187538481525 0.59618962307441
ENSG00000119139 0.115494897564005 0.754102429290974 0.0323666949479433 0.937552233674332
ENSG00000119185 0.106054539531212 0.750662680890061 -0.250696719214343 0.41608574119148
ENSG00000119203 0.504209110987011 0.0168083508865101 -0.409329921329203 0.0755862025541542
ENSG00000119227 -0.0173783359738425 0.97023340008625 0.220344108357464 0.603264581047937
ENSG00000119231 -0.470488090324326 0.0181337869284585 0.273430899712926 0.210252159714665
ENSG00000119242 0.788880218256102 0.004263588224343 -0.262657167967839 0.408598883147624
ENSG00000119280 0.558072142821736 0.0288838866189442 -0.743806903686225 0.00407585555686196
ENSG00000119285 -0.152666516292432 0.465935762315355 0.0775926762395565 0.735390388048144
ENSG00000119314 0.26207440692121 0.395678038296198 -0.132197599450485 0.700455119783819
ENSG00000119318 0.307263330740502 0.14600484846717 -0.454923711356474 0.0347900771696375
ENSG00000119321 0.33371239913594 0.112899656539988 -0.0941069066015366 0.713060822096569
ENSG00000119326 0.310243258501787 0.241772788789022 -0.127161069933105 0.678252819131412
ENSG00000119328 -0.0566723533410677 0.831559766323211 -0.129378335053811 0.602311827738803
ENSG00000119333 0.555274293501299 0.0109982017719056 -0.081214330607962 0.777668886882834
ENSG00000119335 0.247621388332148 0.139952132225886 -0.661826295781712 1.83142876418144e-05
ENSG00000119383 0.706761866128058 1.52641046996935e-05 -0.455233802619457 0.0115798930370399
ENSG00000119392 0.653757473376123 0.000124053162336607 -0.272774190286692 0.156982048859232
ENSG00000119396 0.0810615534609229 0.685609976732767 -0.292663529734967 0.0922736020937431
ENSG00000119397 -0.0831439093226799 0.839076564441909 0.33951299273143 0.325427184846955
ENSG00000119401 0.198480617199343 0.417774600928302 -0.115806552830666 0.664713100454937
ENSG00000119402 0.0589029616314293 0.888246785889812 0.195123619948595 0.595659290907989
ENSG00000119403 0.13136782921649 0.63806559530834 0.0622331119260077 0.840812476434598
ENSG00000119408 0.614352955843814 3.89360866082707e-06 -0.170088828692158 0.266402721121679
ENSG00000119411 0.536001958873136 0.0272280291583418 -0.0302059650950427 0.930906114953135
ENSG00000119414 0.321386952230972 0.0217061125269377 -0.301453322362443 0.0452537963553311
ENSG00000119421 -0.110722154314097 0.780833390077845 -0.283925195626695 0.435825154682852
ENSG00000119431 -0.0539666720938092 0.860346951648802 -0.302904475719918 0.234268706973253
ENSG00000119446 -0.159858623015884 0.49983869388662 0.106512227934703 0.673856307784658
ENSG00000119471 0.146407100342627 0.479795033870106 -0.593316981549071 0.000960083123359017
ENSG00000119487 0.295616525771517 0.171526684815076 0.0949331070255925 0.711972342777224
ENSG00000119509 -0.180659685462984 0.564266480658139 0.376318197598768 0.186064422200755
ENSG00000119514 0.108149334786053 0.741078338534686 0.904436446731134 0.000781643729464638
ENSG00000119522 0.460831674721937 0.0531714691763626 0.34207233577836 0.180876492252673
ENSG00000119523 0.0887687395808881 0.681823588523251 -0.424883611944622 0.0261016262872111
ENSG00000119535 -0.147881568270576 0.838240894222785 0.175705247872848 0.787827213205229
ENSG00000119537 0.515477074693868 0.154910297345803 -0.222188982110877 0.602861640580652
ENSG00000119541 0.0285759677240574 0.926545970381141 0.0971084408839502 0.737923969365205
ENSG00000119547 -0.632669544444415 0.352270210847036 0.466429776132354 0.50539689021798
ENSG00000119559 0.0617239836913258 0.853783817384986 -0.0955706260197251 0.771877613641242
ENSG00000119574 0.433211184857684 0.0346241538062775 -0.245903266238016 0.290523639430586
ENSG00000119596 -0.0525078887783209 0.908881250652671 0.241439701615187 0.531527041953357
ENSG00000119599 0.228506099637667 0.325861314909064 0.0276439742303394 0.927916635893095
ENSG00000119616 0.0528309739514169 0.843017160362384 -0.195809810425725 0.403586335449036
ENSG00000119630 0.122455272945291 0.706275095977001 0.212789858997492 0.487965202609447
ENSG00000119636 0.0875042199240398 0.844595146994697 0.145117217563643 0.748683363207119
ENSG00000119638 -0.0773943576109295 0.756377349451458 0.284356285757771 0.185903271386745
ENSG00000119640 -0.582513232810223 0.124119526903722 0.872142615551579 0.0325427941364281
ENSG00000119650 0.113540483909632 0.666091576348584 0.403344981242316 0.103767259131881
ENSG00000119655 -0.220678630101767 0.436953395530991 -0.630099451809378 0.0178063917269146
ENSG00000119661 -0.0868694560125767 0.850557551811275 -0.0686016052964176 0.886622940991979
ENSG00000119673 0.515771629113022 0.0144513009702052 -0.580283428414565 0.00892398852463885
ENSG00000119681 1.09048851921847 0.00662145949818142 -0.132925518972774 0.787394429223053
ENSG00000119682 0.00858770468085856 0.977300941144378 0.320886371954005 0.193692586858938
ENSG00000119684 -0.786912037294323 0.0102646442179389 0.44010373228144 0.19409563042057
ENSG00000119685 0.121041193398029 0.779521591678694 0.774037341417162 0.0300377109859424
ENSG00000119686 0.163447698372295 0.50237870739688 0.336236857696486 0.134770934718625
ENSG00000119688 -0.0687298161705119 0.754239147587505 0.160083383213369 0.417788581564843
ENSG00000119689 0.305976735005623 0.0655067138203742 -0.0729374990855917 0.724586496477971
ENSG00000119698 0.192822591957624 0.600438505090974 -1.24430895159858 6.44082568141852e-05
ENSG00000119699 0.766927606769315 0.117351427203634 0.916871618164914 0.0765813120402191
ENSG00000119703 -0.033202536679473 0.95723258360057 -0.127930626341723 0.845411429515197
ENSG00000119705 -1.17327084938778 0.000484709067850101 -0.562155658039303 0.149514378030208
ENSG00000119707 -0.0668913373544344 0.754239147587505 0.0326704793171982 0.887583473969107
ENSG00000119711 0.194776715344747 0.445222924723392 -0.576476925863032 0.013566583550722
ENSG00000119718 0.458205624190595 0.110245152605064 -0.269946909396606 0.403700849341894
ENSG00000119720 0.0750068564971371 0.823425059846484 0.0896860223897804 0.783169028435284
ENSG00000119723 -0.147745929466239 0.515684809922865 0.053737247230245 0.8408038740748
ENSG00000119725 0.244499894733301 0.264046281820428 -0.118433490123833 0.634524906375394
ENSG00000119729 -0.114250129860942 0.635718557077676 -0.326558617487473 0.134260203646035
ENSG00000119737 -0.278046906039694 0.570367364243258 0.522375745287663 0.235617165864448
ENSG00000119760 -0.0132136239969875 0.934913629439202 -0.158333114205251 0.241898681049934
ENSG00000119772 0.381122669109126 0.0208389015484958 -0.191897233803001 0.289951594452667
ENSG00000119777 0.458848218145901 0.00111885399333442 -0.202925987041677 0.202939704541796
ENSG00000119778 -0.367068647709544 0.0992709767785855 0.359292635201537 0.123289817423752
ENSG00000119787 -0.191251229372116 0.241772788789022 0.0682896897476369 0.722004623073176
ENSG00000119801 -0.0431483512403476 0.85471981277911 -0.235055739954718 0.229066039908061
ENSG00000119812 0.399371891088569 0.102667316878155 0.229234330981447 0.398736806058248
ENSG00000119820 -0.537159283268359 0.0026073735620302 0.142254479670924 0.505288195888782
ENSG00000119844 0.105515862153863 0.581264589136753 0.0979285402622467 0.611311504530433
ENSG00000119862 0.0130100135509766 0.96851767725425 -0.273195819661048 0.324497262517728
ENSG00000119878 -0.270143445219721 0.133169138263853 -0.223928064829612 0.24596683985871
ENSG00000119888 0.0426644199842418 0.870538249899616 -0.672943901210432 0.000538995041004242
ENSG00000119899 0.105105708579226 0.599819004156941 -0.0766338970782028 0.712910673343549
ENSG00000119900 -0.328039832860653 0.33316893188155 0.302775876800653 0.396905053936504
ENSG00000119906 -0.12583493810821 0.666091576348584 0.577665235525378 0.0209958872956728
ENSG00000119912 0.0863133632132398 0.717073005480886 0.100248518966924 0.669075279672028
ENSG00000119915 -0.274125729190192 0.499961859107989 1.1022146454154 0.00202947057599362
ENSG00000119917 0.439612041903704 0.21936321493651 1.55285730570183 1.00986106821405e-05
ENSG00000119922 0.0919323596698209 0.860810983379603 0.961083912606262 0.0370583237490863
ENSG00000119927 -0.390920867108231 0.14341895503187 0.627455675640103 0.0191316331891032
ENSG00000119929 -0.025004431392812 0.927396580266503 0.135143083174408 0.595319365638743
ENSG00000119943 -0.512461928501206 0.204641734165411 0.783844105747373 0.0551559107119932
ENSG00000119950 -0.0291057579819054 0.958799852173337 0.19599510376027 0.718398460690849
ENSG00000119953 -0.406710275680506 0.0448131978864986 -0.0212043316611695 0.942907774339989
ENSG00000119965 -0.0628013463686485 0.890392941354105 0.386967377048032 0.308279388232894
ENSG00000119969 0.0780451036367343 0.698161191715238 0.0988279136191674 0.614443741651105
ENSG00000119977 0.0507972411985172 0.846808233102824 0.0999579135572975 0.68738053358247
ENSG00000119979 0.0156402122138771 0.957807501011281 0.178353046089382 0.49954295271369
ENSG00000119986 -0.108656908498396 0.751741103373075 0.429074982590406 0.147594676122809
ENSG00000120008 -0.225109787949714 0.263074441514034 0.624863383950456 0.000876806921636093
ENSG00000120029 -0.00062984829386254 0.997384451837189 0.323067143934946 0.0492294070026799
ENSG00000120049 -0.227813349524732 0.678217669080793 1.65544287931339 0.000107197829809273
ENSG00000120053 0.325292978660727 0.227193600597839 -0.0214392686812185 0.95488171867066
ENSG00000120054 -0.0307631563992535 0.924900688385727 -0.329560393093814 0.211139213543853
ENSG00000120063 -0.0401787967459897 0.872949306243315 -0.116587962004903 0.601736024997793
ENSG00000120071 -0.0726089522447165 0.786909172739162 0.202245802871608 0.397062286310107
ENSG00000120129 -0.591676140220335 0.0773210643529244 -0.476641247910406 0.184772088608083
ENSG00000120137 -0.217427106213818 0.417947521724741 0.297427355340839 0.258403056042469
ENSG00000120149 0.51104789296854 0.0125260201348171 -0.16623239300813 0.497351462495555
ENSG00000120158 0.145015509948965 0.493918422959736 -0.155196067931453 0.452724793321505
ENSG00000120159 0.0322168391902834 0.927135395847696 -0.279900842144663 0.38700215993774
ENSG00000120162 -0.188171687626147 0.600675251044127 -0.33786966448813 0.295991759406118
ENSG00000120253 0.0394924997481015 0.885365960986949 -0.237104724861721 0.288868461822729
ENSG00000120254 0.252765002538056 0.515820659689123 -0.793757846081807 0.0286121848857421
ENSG00000120256 0.0360206928414087 0.914822033872041 0.211526473616403 0.465973752226887
ENSG00000120262 -0.0545417370621253 0.920314115207773 -0.009026358705904 0.988703805394169
ENSG00000120265 0.187708311315661 0.524919712041255 -0.283749946395229 0.320801177977564
ENSG00000120306 0.0562516903382694 0.874409538025521 -0.242417883572311 0.434707494069445
ENSG00000120314 0.547749582814316 6.57997294590497e-05 0.131434700139534 0.422801186641436
ENSG00000120318 0.366190863254457 0.202643593851291 0.604770017589987 0.0333831391312442
ENSG00000120333 -0.290382729904851 0.283654176735895 -0.402113772220226 0.151053507330062
ENSG00000120334 -0.491660802818035 0.0987836083703272 0.253989616413767 0.451486883929465
ENSG00000120341 -0.259069742185013 0.494291877605591 -0.142604031705134 0.719565223482649
ENSG00000120370 -0.360078166066427 0.242833135239859 0.307531267573066 0.362921643190238
ENSG00000120437 0.380547766105157 0.122057383691131 -0.587233971521316 0.0197152647437584
ENSG00000120438 0.299196305260101 0.102702238755986 -0.33211149596876 0.0838512479518314
ENSG00000120451 0.183919715188196 0.497410807213948 0.354184216260607 0.164975009205541
ENSG00000120457 -0.916979485044452 0.112128291605183 0.56447788567136 0.350426795355773
ENSG00000120458 -0.42310309188499 0.00560507031070148 0.497827076225073 0.00170721456535225
ENSG00000120509 0.0352854023945466 0.928594720770851 -0.379779689199164 0.259571496251937
ENSG00000120519 -0.599739972175046 0.0178103925211495 0.573125307268189 0.0322647489880769
ENSG00000120526 0.0901510656454425 0.794090353770153 -0.509524681824744 0.0841647497000716
ENSG00000120533 -0.524871995513848 0.135699467869178 -0.794329492113838 0.0293372766613363
ENSG00000120539 0.0781009806866603 0.773416794491198 0.262011612310903 0.275478793571841
ENSG00000120549 0.379230941336336 0.190990668033036 0.153984261820446 0.643934993558481
ENSG00000120616 -0.645191189390695 0.00226610121709263 -0.00154945055790797 0.996504697652994
ENSG00000120647 -0.157044470653865 0.742285516193104 -0.0859149210335685 0.868677762460712
ENSG00000120656 -0.204653408565695 0.519629609458578 0.0191170745945938 0.966658441864935
ENSG00000120658 0.135322286284859 0.818300222371036 -0.917187153617046 0.0518371907201665
ENSG00000120662 -0.524355676477355 0.0575597650309791 -0.0506499028505893 0.893026795269357
ENSG00000120675 -0.31388327618077 0.097868691521135 -0.477091093601022 0.0126836368988795
ENSG00000120685 -0.00598100764987475 0.987309149599801 0.534326315444367 0.0791348946889751
ENSG00000120686 -0.675389452347982 1.79733171291916e-07 -0.188084174115374 0.211330867019662
ENSG00000120688 0.02164745147155 0.926707791910534 -0.145718326391945 0.481202201357892
ENSG00000120690 0.276358052291836 0.115761110010359 -0.211954750030688 0.25699537482202
ENSG00000120694 0.0923651993766789 0.777448432472254 -0.312394616745727 0.270911155097408
ENSG00000120697 -0.266909240965006 0.179035441848289 -0.25313850822945 0.24081547887477
ENSG00000120699 -0.0669419840466033 0.824951554822469 -0.334816198412576 0.200064185197335
ENSG00000120705 0.108354276165579 0.50878977433692 -0.188946122497737 0.221912399703971
ENSG00000120708 0.241265113108743 0.176919542984262 0.00463031192554749 0.986711065286519
ENSG00000120709 0.0636954063982472 0.743561009623893 -0.21029589001582 0.210968126109141
ENSG00000120725 0.31592518757395 0.0167193868195814 -0.00152377268022639 0.994167541598945
ENSG00000120727 0.11118244169887 0.728325155875046 -0.49281692135749 0.0773442852284994
ENSG00000120733 0.34313539572409 0.176198991568394 -0.0381109138161184 0.908693944166607
ENSG00000120738 0.198307797213839 0.815414939893616 -0.768953666022137 0.285702777548113
ENSG00000120742 0.0483610525256795 0.863814508213557 -0.391510612297136 0.0880633894923273
ENSG00000120756 -0.0348279124261813 0.900081493541623 0.215587199577248 0.353844682431905
ENSG00000120784 -0.612307974014438 0.00422601119701596 0.343038411764649 0.136879943428243
ENSG00000120798 -0.456627401015837 0.00492185902362535 0.0229901977338252 0.922029737872012
ENSG00000120800 -0.245028856360466 0.413757447228564 0.119520794734141 0.722004623073176
ENSG00000120802 -0.0110784762494646 0.965411520693949 -0.212557129886446 0.324122580146869
ENSG00000120805 -0.117222158304527 0.484798770555227 -0.320745911097042 0.0426036992995968
ENSG00000120832 -0.360228813903504 0.124115365494656 0.150310092293557 0.575358413229276
ENSG00000120833 0.26916053483447 0.422169982882651 -0.495701290585739 0.127100242457609
ENSG00000120837 -0.147677453771734 0.521368702534578 -0.026007157388257 0.92713734833187
ENSG00000120860 -0.627098760012827 0.0485934704985111 0.265449938835863 0.464877202022192
ENSG00000120868 -0.517678801713059 0.13313566452415 0.408440399805398 0.264286650772857
ENSG00000120875 -0.46165090808714 0.335105993310908 -0.787123373273868 0.104478318123157
ENSG00000120885 0.691530473199584 0.0235903587870504 -1.3746198081402 1.88979222213803e-06
ENSG00000120889 -0.0352696227300329 0.901214165496952 -0.024903372249958 0.933245648441059
ENSG00000120896 0.276070680194204 0.137456842926335 -0.625615684563154 0.000378397704841688
ENSG00000120899 0.270006975309977 0.326693067803649 0.126284639382621 0.683685362770397
ENSG00000120910 -0.0607591229526946 0.846240117841153 -0.500655036411525 0.0529018623540496
ENSG00000120913 0.121129780807815 0.673903922299088 -0.265319252012269 0.313827851814311
ENSG00000120915 -0.0331297656292974 0.910820453154257 -0.279216118782615 0.245786769944598
ENSG00000120925 -0.025900669786992 0.896785479761069 -0.189731104658958 0.247144033285265
ENSG00000120942 0.270477065148268 0.361295199587382 -0.084079339009628 0.81053685841656
ENSG00000120948 -0.0903372543386633 0.671809604292832 -0.130582470326116 0.521621277758555
ENSG00000120963 -0.104558515629741 0.821126558531401 -0.886466292528761 0.0189911524667002
ENSG00000120992 0.117013830948489 0.550900008656973 -0.741411151807496 3.07749524865874e-06
ENSG00000121022 -0.0913524826934331 0.713249509659097 -0.590496381794193 0.00421520702045553
ENSG00000121039 0.14778945236463 0.555155225511605 -0.439720381530635 0.0526106222867672
ENSG00000121057 0.295291765501911 0.0607537992135975 -0.00275027251249583 0.990748611152525
ENSG00000121058 0.323015121461577 0.0432721834357963 -0.451559805436838 0.00684282751573415
ENSG00000121060 -0.0355950614456316 0.903096579908366 0.309739646390695 0.191087773716334
ENSG00000121064 0.166612390815053 0.437647437751814 -0.418566529832332 0.0406183724843793
ENSG00000121067 0.112531369219914 0.528379081470542 -0.0863182304439674 0.639916169588063
ENSG00000121068 0.505929850849597 0.157523785860297 -0.720138856439056 0.0410259677868084
ENSG00000121073 -0.141895666275156 0.547031015989069 -0.235823688784497 0.291843735491195
ENSG00000121075 -0.0782452935254696 0.894231843123527 2.02368049852343 7.98342969318321e-06
ENSG00000121101 -0.140557436495451 0.803612716540639 0.652347564737522 0.174488983105734
ENSG00000121104 0.752300312405613 4.73922436882577e-08 -0.406194840425488 0.00764847225485521
ENSG00000121152 0.419308338446801 0.20141559291662 -0.222006000715006 0.543912814839096
ENSG00000121210 0.225311437994291 0.418036821770409 -0.56134172831288 0.0262426892534787
ENSG00000121211 -0.124556220307622 0.76205986454011 0.401135691676375 0.325427184846955
ENSG00000121274 -0.0476711723981773 0.850758574517104 -0.208783550860747 0.322553482749952
ENSG00000121281 0.0939391563433618 0.747542950259371 -0.086376830263816 0.765173348577048
ENSG00000121289 -0.30106230998961 0.443926773313776 0.775483941548525 0.0364509689242309
ENSG00000121310 -0.366462663152033 0.360722981599263 1.85577223585589 4.78845939031936e-10
ENSG00000121316 0.11509003008574 0.753939045566226 -0.703925776814697 0.0452634897176058
ENSG00000121350 -0.633672591861428 0.0241826997385144 0.339446879746294 0.277480020256262
ENSG00000121361 -0.0987449122452997 0.877740551005104 -2.40413157087487 1.0183605522417e-08
ENSG00000121380 -0.125353622388229 0.701697304479862 -0.211820499267801 0.504783734669794
ENSG00000121390 0.143687268175935 0.489290704933151 -0.312732623519566 0.110160199136039
ENSG00000121406 0.204876395856567 0.432397980566736 0.071026382795297 0.812017697112086
ENSG00000121410 -0.435662600925726 0.406895079448751 1.02628612186209 0.0476584053632184
ENSG00000121417 0.0468328103727516 0.832951926220204 -0.411572255386815 0.0235195978986725
ENSG00000121440 0.56143551741703 0.319818542487268 0.223672280768082 0.746368590035738
ENSG00000121481 -0.0312950890880074 0.91302508373366 -0.555509283185503 0.0133919250539663
ENSG00000121486 0.0101862210154687 0.96481090540085 -0.0250796045879166 0.917211490559942
ENSG00000121542 -0.143620431612874 0.686952203206365 0.263353540359583 0.436263372472724
ENSG00000121578 -0.198159777797228 0.411957541519949 -0.163608591565753 0.516969905978846
ENSG00000121579 0.0503917382346782 0.855772441618606 -0.340728051746641 0.132276573844484
ENSG00000121621 -0.600395254831624 0.0357580149056443 0.120974502079338 0.739577521492214
ENSG00000121644 -0.0134744512217239 0.955276256370869 -0.232822039724333 0.2479870956239
ENSG00000121653 0.181612709537403 0.773270117075091 -0.796436068023165 0.143561778091795
ENSG00000121671 0.0397825634910031 0.90926348528547 0.282628749139381 0.319886145746651
ENSG00000121680 0.0853847917113164 0.823685337772554 -0.176170051740761 0.622743680871147
ENSG00000121690 -0.292820999557127 0.208819723931236 -0.0994297031332505 0.717756484957138
ENSG00000121691 -0.0461081327469995 0.890005649429308 -0.13620661266067 0.650240738985126
ENSG00000121716 -0.357991690621737 0.165757537521314 1.06507860394021 4.23326947107793e-06
ENSG00000121741 -0.279917541700781 0.108179322239909 0.0708999215546247 0.739994255951095
ENSG00000121749 -0.242427288925321 0.180639854538651 0.328081624705953 0.0755543750311223
ENSG00000121753 0.557721280234704 0.09647374777258 -0.00780456593906768 0.988899030971831
ENSG00000121766 0.414122002075455 0.175284781298707 -0.367292837412835 0.264704188389463
ENSG00000121769 -0.23800441015203 0.353900009076529 0.1236017322479 0.677124309160304
ENSG00000121774 0.522001783660899 0.00279244676146877 -0.473161707649054 0.0113435514478026
ENSG00000121775 0.37912696646554 0.237254830761329 -0.504792917353516 0.127711296400685
ENSG00000121851 0.0192009968054306 0.950473690967671 0.0221775407115303 0.947878352054512
ENSG00000121858 0.169982969907287 0.791638675041206 0.887020343883329 0.172019939968461
ENSG00000121864 -0.311788961118736 0.207913459052717 -0.333537267353003 0.202064458064981
ENSG00000121879 -0.195091177860405 0.560238593197633 0.504598010809028 0.0982415042633435
ENSG00000121892 -0.342815473902966 0.025601310979999 0.0830558442443289 0.657194476613137
ENSG00000121897 -0.527302679300969 0.0466539826658577 0.295376259338043 0.319878253642552
ENSG00000121900 0.334664851090686 0.432374545686103 -0.467643637245625 0.276760296145774
ENSG00000121903 -0.00679261537189843 0.990720118899569 0.101022923380172 0.854373742206515
ENSG00000121931 0.247454876429441 0.150830225197336 -0.458731848149359 0.00908785206616168
ENSG00000121940 -0.00737044378312997 0.970738446225793 -0.132626371759759 0.44988425116653
ENSG00000121957 0.1654546459148 0.553052497756212 0.221606379018397 0.417817959114171
ENSG00000121964 -0.342968588375583 0.478949473767164 0.629364093658244 0.171022526544081
ENSG00000121988 -0.250982669654259 0.293955733399512 -0.0949659965576854 0.733652158838683
ENSG00000121989 -0.560168288147997 0.00389014149476485 -0.14469454823356 0.526963439561063
ENSG00000122008 -0.504786274278258 0.0127447305478374 0.378906116159939 0.0787349879759177
ENSG00000122026 -1.02255623128082 0.000723041058129924 -0.365759874258663 0.292944993527552
ENSG00000122033 -0.287363023551395 0.209961512732981 0.116070141374734 0.662186046292529
ENSG00000122034 0.043019875498402 0.891727971361827 -0.440492193896249 0.0853324447147122
ENSG00000122035 0.0669292333283127 0.835295251236979 -0.296389953470587 0.296728033814549
ENSG00000122042 0.111451059942586 0.628129507721145 -0.556119627323924 0.00345159940417377
ENSG00000122068 0.00963066092904247 0.967364698756096 -0.291356755906433 0.124833357612057
ENSG00000122085 -0.0139578158142043 0.960674808879779 -0.185154839117502 0.455963628595481
ENSG00000122121 0.570818864907322 0.199810774568104 -0.678462522357582 0.121545740238309
ENSG00000122126 0.180842920413447 0.452046367782701 0.13437884220335 0.59340701135781
ENSG00000122140 0.57879259088336 0.00681986424862231 -0.532154023544401 0.0223511555643203
ENSG00000122176 0.671133669910514 0.0503775044470519 -1.0405121260326 0.00260425546321681
ENSG00000122203 0.308988482933169 0.0393409888469869 -0.158318162215489 0.341600137187647
ENSG00000122218 0.301273489062766 0.09647374777258 -0.0862448853012784 0.694639142557119
ENSG00000122224 -0.397865363412381 0.59625392548371 0.827540142597209 0.199401674165017
ENSG00000122257 -0.66971810966178 0.0163424524716994 0.336404415130076 0.279455661738903
ENSG00000122299 -0.369709200925091 0.121740516773119 -0.0297394811114778 0.92713734833187
ENSG00000122335 -0.419660935205343 0.375032035759587 0.0180854907732042 0.977873016808513
ENSG00000122359 0.526984139466609 0.00736151935360378 -0.0728477825124353 0.776036549106643
ENSG00000122376 -0.058646851447644 0.774842207857972 0.0999821978317683 0.603946692767099
ENSG00000122378 0.250350546360174 0.184016824469475 -0.24158649999337 0.217510898105515
ENSG00000122386 0.676448231873014 0.0019888963915601 -0.173590385709971 0.51928728365889
ENSG00000122390 0.27807649856817 0.1437052028919 -0.0699330014529029 0.761315231544983
ENSG00000122406 -0.321357254151312 0.244317565516879 -0.520221323959924 0.0602772312503264
ENSG00000122417 -1.0643137995731 0.0022417557742412 0.476189441288159 0.226066170149477
ENSG00000122435 -1.1412249290918 2.90522100862765e-05 0.597428768606394 0.0553779620891889
ENSG00000122481 -0.429508394256947 0.302003186442656 0.00506900239444642 0.992995140064717
ENSG00000122482 -0.627373260537985 0.000917339911326538 0.11084847132001 0.640584276461802
ENSG00000122483 -0.722052251247538 0.0668986801358342 0.52641039608961 0.214219376383544
ENSG00000122484 -0.355764290908095 0.195758919420258 0.210544626675171 0.488234432223538
ENSG00000122490 0.555427182394959 7.19163085922624e-05 -0.317180547911218 0.0410939382075292
ENSG00000122507 -0.24690850215866 0.539233547256494 0.635249129515404 0.0828118269795737
ENSG00000122512 0.0276784505016795 0.913444900324647 0.402399145229613 0.0492934517678909
ENSG00000122515 0.261351715735426 0.270085360011226 0.345959194444768 0.147100026248765
ENSG00000122545 0.0241261031844971 0.91282717575107 0.169270196136323 0.364641431331086
ENSG00000122547 0.64177403881315 0.17005705743673 0.278759789643126 0.604484245993348
ENSG00000122550 -0.158683147240517 0.524122917160379 0.0169501532369546 0.958543357972235
ENSG00000122557 0.0298310807152959 0.885096580354365 0.226458356448637 0.170682260876199
ENSG00000122565 -0.131049394324188 0.515200939055244 -0.0854765625227944 0.69493335918475
ENSG00000122566 0.0726700021999966 0.6569388287146 -0.0945978315656312 0.548504608724045
ENSG00000122591 -0.253232044713108 0.202885046677837 0.235647078839566 0.247334419816991
ENSG00000122592 0.582724205213994 0.0947168516171841 0.0979734723787472 0.82705112674446
ENSG00000122642 0.324657259800012 0.18471257002918 0.538386589884484 0.0285754930940671
ENSG00000122643 1.00471363896693 0.0067875074849168 0.0355567337935981 0.948150427308979
ENSG00000122644 -0.284885903930446 0.205272463958302 -0.0541051946645019 0.856327899315994
ENSG00000122674 0.108047885946361 0.688059097959495 -0.0314125746750379 0.917892466664833
ENSG00000122678 -0.174983674683714 0.358374482449177 0.487433949121901 0.00706991529988997
ENSG00000122687 0.415675735383428 0.0711239072407552 -0.158326586884292 0.561833659533474
ENSG00000122692 0.37721383945875 0.0517135515442673 -0.390661358557963 0.0587125561556242
ENSG00000122696 0.132942205638921 0.581964286442349 -0.0247702200975373 0.92713734833187
ENSG00000122705 0.44597442724557 0.170675780399704 -0.634066857488713 0.0569850831192189
ENSG00000122707 0.1108426927835 0.859504501185319 0.190468806019758 0.744546464261306
ENSG00000122729 0.574564426984951 1.4280987764425e-05 -0.389700905343427 0.00614895040065063
ENSG00000122741 -0.239869893180043 0.331102307743204 0.225007645599902 0.367180685199221
ENSG00000122778 0.634900899545035 0.0049308369583649 0.291840886862384 0.246419410309139
ENSG00000122779 0.339937976364804 0.0107958132499889 0.033906815959488 0.854096298630702
ENSG00000122783 0.301037119548675 0.430677861367221 0.332507643725987 0.392717781913695
ENSG00000122786 0.173994811135484 0.621680635050677 0.36690604998954 0.254679581831698
ENSG00000122787 0.0775939211232017 0.87711173640806 0.614576740551559 0.14230196663792
ENSG00000122863 0.510186858360137 0.198634760779698 -0.0871035568715597 0.86412206264664
ENSG00000122870 0.239822990017092 0.297858130448613 0.0990853509736817 0.708591093096547
ENSG00000122873 -0.428075149340518 0.0294169930350381 0.101490434980932 0.677908776348299
ENSG00000122882 0.359244477679994 0.0348619257487884 -0.187653555876283 0.326194273085459
ENSG00000122884 -0.0962811082736104 0.897744045787938 0.397898409377658 0.542988074869997
ENSG00000122912 -0.598458040754876 0.000856888485583816 0.301927642448299 0.12864148753139
ENSG00000122952 0.225905590402007 0.462183369795805 0.0429093209912401 0.908885832759004
ENSG00000122958 0.235649172443355 0.14955855338173 -0.274226006753097 0.106069541532014
ENSG00000122965 0.381563932455972 0.0259397382150483 -0.036596400165222 0.875141441466479
ENSG00000122966 0.525353812800993 0.258260605636316 0.0824851447728508 0.888666778350037
ENSG00000122970 0.00137824709633827 0.996572974740345 0.38258585794923 0.129697383124148
ENSG00000122971 0.507485892219987 0.0619651903152146 -0.249793744148632 0.417788581564843
ENSG00000123064 0.463330545029236 0.00815881614929674 -0.364909028784995 0.0564574635010592
ENSG00000123066 -0.147192437210596 0.669040005589949 0.269942908266575 0.399605007371789
ENSG00000123080 -0.0734844308905919 0.850692371307388 1.24331979750429 8.55269963781174e-05
ENSG00000123091 0.328485574973502 0.173733514822295 -0.0418804136735099 0.893705442673168
ENSG00000123094 -0.255341353747382 0.393243828277915 -0.563313479618979 0.0476584053632184
ENSG00000123095 0.491653924260296 0.560628602190617 2.11368190959426 0.00561571840491068
ENSG00000123096 0.0273943959910559 0.955981371172589 0.0234259408426198 0.969477631159002
ENSG00000123104 -0.363815900681216 0.265225894173951 0.286988413646989 0.408075603560652
ENSG00000123106 -0.159258252038745 0.527264323097619 -0.144002933207703 0.578156441387113
ENSG00000123124 -0.176017695262997 0.423843544330852 -0.0266838642275785 0.922082568265778
ENSG00000123130 0.262036952414465 0.219752027647874 -0.0975464455606568 0.703653068247241
ENSG00000123131 -0.229469807897802 0.509716548950321 -0.927029266028244 0.00251380352792196
ENSG00000123136 0.413688490876886 0.0781138733724954 -0.179013867108504 0.513160657715376
ENSG00000123143 0.921384084074336 7.51934954970255e-09 -0.411194549204868 0.0233051805906035
ENSG00000123144 0.0567621430121317 0.89313621461219 -0.369626856195267 0.29270396855662
ENSG00000123146 0.508370015861218 0.00197222304637273 -0.0699439717892195 0.745337070591326
ENSG00000123154 0.29075722216668 0.443091098741451 -0.452628396820009 0.234306329081853
ENSG00000123159 0.68031282848102 0.0142133491014934 -0.494285626070906 0.103495779553094
ENSG00000123178 -0.0460898897838583 0.913053894560806 -0.470736774262119 0.180876492252673
ENSG00000123179 -0.155416859429507 0.540673038385145 -0.346514731201619 0.144219558745175
ENSG00000123191 0.351552869296832 0.169796624305604 -0.284359742676219 0.287897678939465
ENSG00000123200 0.445660866797096 0.0473749185068547 0.0639151098513173 0.826823855626365
ENSG00000123201 -1.08230880852322 0.00108562222697839 -0.333576984592814 0.358691142603514
ENSG00000123213 0.207215461843637 0.525348628499954 -0.179074798873254 0.590985848830689
ENSG00000123219 -0.430005045107255 0.138198366399285 0.382062733193151 0.224897488211378
ENSG00000123240 0.775683273321995 3.82462319260398e-06 0.10956373456448 0.607618174236736
ENSG00000123243 -1.02890505455732 0.0455674154369906 0.72139360203576 0.164423443247539
ENSG00000123268 0.0664031018504684 0.749175421704506 -0.407356963711073 0.0205800476108523
ENSG00000123297 0.759293934779928 0.0210048354892746 -0.204665834632253 0.611771548085724
ENSG00000123338 -0.272853348778293 0.775710602105144 0.233428558542388 0.811877345772742
ENSG00000123349 -0.868301014806578 0.00600985542149421 -0.372052263268637 0.303842306203013
ENSG00000123352 -0.100881613229857 0.739900380344147 0.00680065598495997 0.986455904214763
ENSG00000123353 0.0505583939000891 0.913444900324647 -0.564022601168608 0.14231060852725
ENSG00000123358 -0.206111157553407 0.727487365659225 -0.698460847749156 0.175749285664619
ENSG00000123364 0.631498355357859 0.0370651358016669 -0.403561771902606 0.203304789909158
ENSG00000123374 0.539539991842271 7.82928246243714e-05 -0.502146418572153 0.000371269121878813
ENSG00000123384 0.332625811195023 0.181788673027648 0.182613314460178 0.508369290915337
ENSG00000123388 -0.225768153248397 0.451542317218523 -0.631896985459931 0.0217272244629224
ENSG00000123395 0.773425485782469 0.00944935031145582 -0.447357799797423 0.1771665531307
ENSG00000123405 0.561502864370242 0.00676331093191162 -0.120543453845215 0.659700582568115
ENSG00000123407 0.560312502760373 0.0102317433882192 -0.298560651097389 0.208792022004893
ENSG00000123411 0.738885367758977 0.00872236683281116 0.961512316789875 0.00065818433557035
ENSG00000123415 0.158287742450062 0.530903518603267 -0.336358155972835 0.159258360239633
ENSG00000123416 0.454145501410104 0.240535957415749 -0.622952829648861 0.11160817927027
ENSG00000123427 0.225937566872811 0.417376985086688 0.0903456834869066 0.771016295092614
ENSG00000123444 0.579949263753547 0.000924915671322577 -0.536264130746165 0.00522252423112095
ENSG00000123453 -0.235336828971769 0.773155579670412 -0.800951379601398 0.245810178101421
ENSG00000123472 0.278334697553107 0.220697884003873 -0.406460569488335 0.0816117554390536
ENSG00000123473 -0.173948636796016 0.409267834697822 0.067520438614614 0.77751556238185
ENSG00000123485 0.230253318148071 0.539311585991577 -0.0138315503966702 0.977784345499919
ENSG00000123505 0.0386441917521453 0.898250828622893 0.0124400430446768 0.971475031538584
ENSG00000123545 -0.587877134835578 0.179144008669065 -0.192399722882327 0.719050826826141
ENSG00000123552 -0.32829542988278 0.255793609461222 0.118965880211025 0.734464837054111
ENSG00000123562 0.0668287680462089 0.786909172739162 -0.177283184319163 0.428505418489504
ENSG00000123570 -0.239701221766756 0.414167375701134 0.00538206572779343 0.988957597799419
ENSG00000123575 -0.164419876155763 0.461269348258462 0.00964980929744095 0.973787243568131
ENSG00000123595 0.238497978357015 0.422625809804309 -0.512598598067369 0.08179900637138
ENSG00000123600 -0.474179780698451 0.0350183127797688 0.343603052011857 0.153329731954595
ENSG00000123607 -0.956500384896692 0.00118824678894209 0.657350146408984 0.0425581749277712
ENSG00000123609 0.368583468582373 0.24733574208204 1.1650345769429 0.000328385762127024
ENSG00000123612 -0.124577655747038 0.839137319358399 0.684343100609162 0.178520784277196
ENSG00000123636 -0.811271310698658 0.000494076065666066 0.57362932255437 0.0232654349212939
ENSG00000123643 -0.117702957022275 0.813003995720315 0.612086436193999 0.137409241703479
ENSG00000123684 0.0557488759836127 0.826660734118862 0.142539990303003 0.53211850094606
ENSG00000123689 -0.361816348834251 0.515552987683448 -0.00222127374693985 0.997736637427622
ENSG00000123728 0.0583559072076782 0.80991778506364 0.0889766278968469 0.700455119783819
ENSG00000123737 -0.027938060358331 0.932072017265899 -0.167373029961432 0.578859708103431
ENSG00000123739 0.114045584810467 0.611154719789691 -0.204993813825396 0.331144652970048
ENSG00000123810 -0.244015586254601 0.654956739438439 0.320727224280784 0.608727492361955
ENSG00000123815 0.364109433447747 0.0635322564711069 -0.12043466848593 0.612398454952465
ENSG00000123836 -0.0107320742065797 0.975366590231821 0.0319634211179799 0.929247016739821
ENSG00000123838 0.232820795325195 0.530230758162835 -0.433450000201013 0.222189856023515
ENSG00000123843 -0.493998157024785 0.0503951037086304 -0.157726436039784 0.596076083421818
ENSG00000123901 -0.427496686826084 0.436837114192655 0.665488072132906 0.197278738245524
ENSG00000123908 -0.258077604874707 0.264058257177346 0.107927902684822 0.683721233347155
ENSG00000123933 0.0364940873469609 0.885700408780404 -0.206248610890271 0.324122640046324
ENSG00000123975 -0.606577244365118 0.109686590491613 -0.511186500210741 0.218784041444861
ENSG00000123977 0.835871418437559 0.109621493953136 -0.729680062971577 0.145717473283521
ENSG00000123983 -0.11912777913899 0.66089617589729 -0.00185419380748515 0.995804930839012
ENSG00000123989 0.470130545329025 0.0672472611323405 -0.0433628657901415 0.902878593842065
ENSG00000123992 0.426792347552054 0.067240028918723 0.0774796595844202 0.795886249617191
ENSG00000123999 -0.0263086027616642 0.965751186539977 0.734661537264552 0.186061865421566
ENSG00000124006 0.42924051944339 0.031354991067126 -0.00490257105556465 0.987919071072798
ENSG00000124067 0.579966422415584 0.000687291802123384 0.0250948229400779 0.91800847072311
ENSG00000124074 0.384332810556289 0.338332205623287 0.271200638424903 0.561291644467717
ENSG00000124092 -0.951398954728985 0.0141081180672138 0.261505244026143 0.549585361415407
ENSG00000124098 0.205914301776548 0.27024165089067 0.0881737836735321 0.683586348498456
ENSG00000124102 0.21710695911541 0.794269912180737 1.16772219994447 0.101752334059204
ENSG00000124104 0.394143738735911 0.205513742780688 -0.290677564361088 0.395183809683717
ENSG00000124107 -0.886450162408785 0.0663604137736262 1.69685912592847 0.000713791469280924
ENSG00000124120 0.0249300959667515 0.926797370998376 0.0284875843467327 0.919439696816034
ENSG00000124126 0.392206112436381 0.272599216729033 -1.35028611759092 1.79306177814385e-05
ENSG00000124145 0.527995498437977 5.87530736650468e-05 -0.482988530583719 0.000371269121878813
ENSG00000124151 0.40931543833037 0.0405468073110475 -0.256518295355954 0.237789875987657
ENSG00000124155 0.615579823194545 6.18061651301388e-05 -0.290750456785622 0.0922786244916253
ENSG00000124160 0.599205165373439 0.00215192260009567 -0.19549165058345 0.391015365736455
ENSG00000124164 0.300265521040372 0.0485033760948458 -0.265891606599127 0.102866935084014
ENSG00000124171 -0.37047046909515 0.0375519837302477 0.146883322777078 0.474410567211062
ENSG00000124172 -1.24296666843166 0.00116203766702916 -0.391178035885855 0.384265884045293
ENSG00000124177 0.0190491079208912 0.957156104050519 0.182476413792143 0.567786256028198
ENSG00000124181 0.0692136216379925 0.754154905404497 0.347617225605473 0.0624243327874911
ENSG00000124193 -0.32333720793875 0.0737926042819957 -0.151866412889992 0.46123246534638
ENSG00000124198 -0.336911158993485 0.294782366094242 0.434364619783638 0.178097261653524
ENSG00000124201 0.430385685972543 0.000406421208436489 0.181942114766747 0.189443402316706
ENSG00000124207 0.147541916164492 0.47883993844624 -0.211674645220455 0.295361590650176
ENSG00000124208 0.880713455976106 0.012508277246287 0.206660120717212 0.637698882902323
ENSG00000124209 -0.0938175686178241 0.729536468266327 0.486032270966377 0.0335214112066676
ENSG00000124212 0.648920234254792 0.0548026690050554 -0.397186379714311 0.269314589955898
ENSG00000124214 0.51867828622432 0.00405259679152062 -0.0153893706837338 0.955306804155799
ENSG00000124216 0.0258490576596608 0.949137712207327 -0.461697992138252 0.178068330135009
ENSG00000124222 -0.174248848355158 0.314225486621097 0.3119542676718 0.0648400380347349
ENSG00000124224 0.0160168521166284 0.981357158457649 0.309210876877579 0.618275000607744
ENSG00000124226 0.380998451373313 0.00318536317731719 -0.217116303412909 0.131840639417958
ENSG00000124228 0.57951748424332 0.376511689329035 -0.451960610649357 0.514014290300379
ENSG00000124243 0.387450816597269 0.07243712512433 -0.224628495805513 0.350716204529263
ENSG00000124249 0.220597559011911 0.6240735543083 0.170230983317318 0.731440154739108
ENSG00000124253 -1.13666557858842 0.0410397599819739 0.400911396167684 0.563526460646576
ENSG00000124257 -0.329529751892652 0.0707491124393051 0.126110349738425 0.554062126568401
ENSG00000124275 -0.168907456639446 0.448865792034701 0.241135375861904 0.268630030863785
ENSG00000124279 -0.226657933660129 0.409267834697822 0.184373971322247 0.525259451036213
ENSG00000124299 0.429229190799942 0.05943109017982 -0.426515169146484 0.077323106486918
ENSG00000124333 0.0508604164085813 0.835162706904001 -0.314557572010782 0.120837394429442
ENSG00000124356 0.257387231426956 0.108655510014247 0.135750414338548 0.447021235672508
ENSG00000124357 0.575056806291943 0.0274637494172816 -0.572042044584774 0.0420229106877094
ENSG00000124370 -0.397658478694816 0.18700318604584 0.269790290969867 0.428424676962289
ENSG00000124374 0.0266710336463162 0.928332736443903 -0.0607162609177683 0.834024909861292
ENSG00000124380 -0.0180603360265506 0.935141165243991 -0.154287202844315 0.446802002649763
ENSG00000124383 0.257775607115474 0.118732416761121 -0.08770976669994 0.657927055994672
ENSG00000124406 -0.516611418845942 0.110748672640803 3.455238390307 1.06405819053467e-46
ENSG00000124422 0.419208905120702 0.0338478234261298 -0.265965327835901 0.216631555759346
ENSG00000124429 -0.189426188207629 0.498578123127241 0.0133427371915963 0.971478927984655
ENSG00000124440 -0.337053388540916 0.291396797189137 0.214183579492165 0.536883870016992
ENSG00000124444 0.048940566379614 0.889294866946211 0.0681009193979852 0.855170273027453
ENSG00000124459 -0.608360310247362 0.021702194995192 0.241904641449177 0.428052875755426
ENSG00000124466 0.154664488049506 0.787427247745094 -0.221058414551267 0.718508501806552
ENSG00000124486 0.289283174024951 0.347619531399731 0.207526479663388 0.521043258626236
ENSG00000124508 0.203539287776159 0.576517815690511 -0.143140866778824 0.712910673343549
ENSG00000124523 -0.310223975127395 0.177633542741604 0.296943778024235 0.20456892188128
ENSG00000124532 0.0385129718097922 0.852917716696611 -0.209888537799177 0.225858018934749
ENSG00000124535 0.457225748361992 0.00282585401143347 0.0154377613770299 0.946549469559669
ENSG00000124541 0.56801618505912 0.0480891120585576 -0.215623970695917 0.520691763974605
ENSG00000124549 -0.471263801644387 0.240672811452625 0.369413985225099 0.388880187930606
ENSG00000124562 -0.0580093110409867 0.894998827186465 -0.394768868901973 0.279470128912389
ENSG00000124564 -0.735759287149758 0.125574234361137 -0.825963062291925 0.102289260338941
ENSG00000124570 0.270568796903944 0.313141572768528 0.696975123361762 0.00778085707241687
ENSG00000124571 0.627483261274495 0.00313279312893463 -0.0884857698857189 0.748674166843377
ENSG00000124574 0.0199555624913067 0.934913629439202 0.0363519429213784 0.885381579903963
ENSG00000124587 0.609989245615205 0.0145498315032548 -0.0339471208958209 0.923100536617343
ENSG00000124588 0.292898866152706 0.0623182288932467 0.495004993283814 0.00202947057599362
ENSG00000124593 -0.042820703843849 0.90970994467333 0.0388331937240399 0.920711542665415
ENSG00000124596 -0.388156707724112 0.0506673510364444 0.243188480708545 0.272698514539647
ENSG00000124602 0.117037254535864 0.662957457848388 1.16909522713121 9.14085617526524e-09
ENSG00000124608 0.14065359976295 0.457866386541027 0.0897840451697726 0.661220479561266
ENSG00000124613 -0.559038280050585 0.437735006830688 -0.499778454230039 0.497146349507433
ENSG00000124614 -0.573444980842922 0.0676955183988072 0.107083065421778 0.794291096308513
ENSG00000124615 0.529810778579657 0.0577512720587537 -0.582698827757795 0.0445598284814764
ENSG00000124635 -0.41059775816825 0.638439613645725 -0.748213876879823 0.358939325687896
ENSG00000124641 0.41635978575942 0.0135769484890062 -0.211769683372309 0.257610228900289
ENSG00000124688 0.375332487418228 0.0718034720463595 -0.2334043603517 0.335886115254665
ENSG00000124702 0.493895431122595 0.0268117472368619 -0.358671282608482 0.139681497034769
ENSG00000124733 0.293099880375799 0.371054738047577 -0.204859104982058 0.566427252325502
ENSG00000124743 -0.34283605794084 0.504238082683603 0.193971062784438 0.721279581370814
ENSG00000124762 -0.0222303665798098 0.962293999259186 0.290898067462879 0.491073265192094
ENSG00000124767 -0.0384716811354888 0.862585653589415 -0.205598892941909 0.269993481305945
ENSG00000124782 0.242931223210058 0.333298082444464 0.0579740748755415 0.850079641199864
ENSG00000124783 0.200962197841405 0.196893156284494 -0.118151064309847 0.491409197612436
ENSG00000124784 0.166186072646732 0.663998309510119 0.483815139746174 0.152384585409146
ENSG00000124786 -0.45547775181763 0.000797693438755861 -0.185962882798083 0.228145398390607
ENSG00000124787 -0.12548450487101 0.806603245751596 -0.465521096890994 0.331643976989047
ENSG00000124788 -0.278124890769203 0.511870603701683 0.426865337524943 0.287724047150095
ENSG00000124789 0.201041012182871 0.290085717639558 -0.106233502734958 0.613069190291412
ENSG00000124802 -0.438679781049138 0.177261529933684 0.0506833651288515 0.908885832759004
ENSG00000124831 -0.231586115574143 0.346824160206826 0.27446938290889 0.260403973189815
ENSG00000124839 0.0911197337758121 0.598768462764616 0.160402263184081 0.31426845973929
ENSG00000124882 -0.127019793073824 0.756377349451458 1.06626800720369 0.00148639117490518
ENSG00000124920 0.294041768409529 0.276198998215433 0.28139188140842 0.311798307852609
ENSG00000124942 0.352086995447815 0.246641726096052 0.0888886037611488 0.81053685841656
ENSG00000125037 0.120546081376551 0.585134353584978 -0.38761445283772 0.0575571627857258
ENSG00000125046 -0.0934689770147734 0.89313621461219 1.09086882807941 0.0433325800729273
ENSG00000125089 0.0572491419285603 0.872705585274609 0.174483359621687 0.578819752938552
ENSG00000125107 0.177737593742757 0.579305201069381 0.121401946872415 0.721075729764701
ENSG00000125124 0.407686379529161 0.012424673888824 -0.158776960224988 0.405632232883825
ENSG00000125148 0.26489030036021 0.696175561879871 0.704804412130284 0.285688431144451
ENSG00000125149 0.218567680055291 0.230609011640114 -0.267353016974594 0.148128261411767
ENSG00000125166 0.461662114634184 0.0137678150045386 -0.44662214293015 0.0258945774550897
ENSG00000125170 0.40169991604509 0.00422601119701596 -0.406661764495614 0.00562338779131559
ENSG00000125246 -0.247560861084265 0.48389398045369 -0.217581509048911 0.535270990124589
ENSG00000125247 0.103841093703379 0.553427850966537 -0.191614067550279 0.236912536086956
ENSG00000125249 0.108702328246052 0.527137021348662 -0.483963504202847 0.000886691630874915
ENSG00000125257 -0.283942922114383 0.370005184439229 0.267776087332602 0.404345802525184
ENSG00000125304 0.156562323758434 0.241515260628369 -0.312769858310782 0.0173072477693806
ENSG00000125319 0.365099197478187 0.25826120750824 0.177092290386398 0.638199298987939
ENSG00000125347 0.164109960556439 0.652014680422272 0.729952538465263 0.0227594904889007
ENSG00000125351 -0.0637423474220524 0.754243801409876 0.0210384562618535 0.92713734833187
ENSG00000125354 0.953943835599051 3.78014763818948e-05 -0.253568732219567 0.350431003642411
ENSG00000125356 -0.958092548031236 0.00462077288721124 -0.515989847722525 0.179775723208987
ENSG00000125375 -0.617260076247352 0.0313629063483392 0.119935112768477 0.740181170962638
ENSG00000125378 0.182717332994712 0.66781999129335 -0.801960528991742 0.0299028354210932
ENSG00000125386 0.357974376939961 0.047009760542737 -0.0617609738638596 0.781299178524056
ENSG00000125388 -0.0342279905575586 0.942238200364 0.21964362212567 0.577213009216098
ENSG00000125398 0.41223780398622 0.0794822996267209 0.0969099934710985 0.740909318780606
ENSG00000125430 0.484814113433212 0.176801741356716 -1.1157725996268 0.00181321102694183
ENSG00000125434 0.0518876525220023 0.933921599485589 -0.411382234561707 0.459036010313009
ENSG00000125445 0.252000345961972 0.435005259395807 -0.550713704411061 0.0757851669831056
ENSG00000125447 0.341274605219229 0.0490214387951549 -0.0695028285048863 0.748340406112109
ENSG00000125449 0.751113468567752 0.000435479507328095 -0.221058946058059 0.384318074568982
ENSG00000125450 0.186719761737842 0.457092434587201 -0.24367985172436 0.330919720849952
ENSG00000125454 0.336175698042711 0.262705223816591 -0.105541304703047 0.775619315324479
ENSG00000125457 0.420536191118159 0.15180265802805 -0.200854821101308 0.554062126568401
ENSG00000125458 0.0611323294029131 0.888484053858448 -0.23363326434631 0.550143565715756
ENSG00000125459 0.124886578619366 0.692380622368044 -0.0266890369268952 0.943113716728198
ENSG00000125462 -0.225135216941472 0.570592021243528 -0.0676214383694702 0.888601559261716
ENSG00000125482 0.349805313150251 0.25313854603107 -0.138709030745822 0.70001039893042
ENSG00000125484 0.180453274851386 0.212655735533158 -0.0468790454526957 0.784734162881908
ENSG00000125485 0.0865461103361603 0.756364173036737 -0.101199409720631 0.719785270601454
ENSG00000125503 0.0917911457897271 0.689087882110976 -0.152230560457505 0.482334365349897
ENSG00000125505 0.539306652785647 3.97151504587651e-07 -0.335686545338472 0.00383717375659213
ENSG00000125510 0.61712982186108 0.146319746018129 -0.630771690555019 0.142070625090192
ENSG00000125520 0.306813505719792 0.153601501216454 -0.15532596266153 0.520329826866076
ENSG00000125534 0.411362437040413 0.23018043113623 -0.636923169340418 0.0650032231790798
ENSG00000125611 -0.145361692710481 0.740437364950898 -0.275652581952972 0.513160657715376
ENSG00000125618 0.132815574484325 0.781330978925301 0.522616856291001 0.202111729048908
ENSG00000125629 -0.188856969502013 0.750657784420909 0.654352054482288 0.205054903513268
ENSG00000125630 0.11097788531824 0.683292724295098 0.00702692832982917 0.984581783725861
ENSG00000125633 -0.107933134459806 0.756291366346341 0.717070921745908 0.0121728356462847
ENSG00000125637 0.335632431559148 0.0627978765944777 0.0653866181699845 0.77251687488231
ENSG00000125648 0.640606283693437 1.29056150283187e-05 -0.544679975865912 0.000274259669849457
ENSG00000125651 0.816335386980359 4.76458854270305e-05 -0.512140355923754 0.0205413730998998
ENSG00000125652 -0.215129739828602 0.639133404585673 -0.63130070150018 0.130765205092818
ENSG00000125656 0.635395365124182 0.0361504564323156 -0.348062430400879 0.310241377770947
ENSG00000125657 0.594233709944702 0.108655510014247 -0.766866480830454 0.0538090238151108
ENSG00000125676 -0.456988746328605 0.0199261913584076 0.213472795147135 0.332457110642094
ENSG00000125686 -0.0299223075710454 0.911423599262889 -0.0548348453623032 0.834568423794466
ENSG00000125691 -1.07480685706095 0.00468171310014369 -0.475015782235833 0.268625534132269
ENSG00000125703 0.166392762960797 0.65931110586051 -0.244874838985351 0.490599468829207
ENSG00000125730 0.496782502667179 0.086470033278715 1.87471974297749 5.9484176577951e-14
ENSG00000125731 0.390414673658674 0.157206114016036 -0.052552662389181 0.887583473969107
ENSG00000125733 0.577045292923453 0.0063097130002707 -0.303605762317135 0.199137511055398
ENSG00000125734 0.547851873963892 0.0127418040440212 -0.152723987187939 0.567652309083743
ENSG00000125740 -0.289773767222466 0.617855054678026 -1.23134194132224 0.0157255160182326
ENSG00000125741 0.37291681749956 0.0826223746685905 0.0374001928538096 0.897220542971249
ENSG00000125743 -0.504764537552348 0.213790549511181 -0.661362472348596 0.112887265390566
ENSG00000125744 0.468102455364422 0.386302948130694 -0.637617869413391 0.232336301106449
ENSG00000125746 0.32094488037484 0.354167123162729 -0.0599633925990071 0.889663253795013
ENSG00000125753 0.354177461346198 0.0514232194881194 -0.338079567102937 0.0815348919280601
ENSG00000125755 0.607766544869367 2.22929254054224e-07 -0.184273608792071 0.175422269589394
ENSG00000125772 -0.399493515781321 0.0654791229584508 -0.364658338798252 0.11333955483091
ENSG00000125775 0.263909347379504 0.401906200299178 0.522469093290037 0.0852805296133893
ENSG00000125779 0.0285418724685193 0.901808196596666 0.00984172592835371 0.970381980071115
ENSG00000125798 0.379240219798048 0.0373828532604221 -0.449450808885238 0.0198873668099846
ENSG00000125804 0.214006530871355 0.743186287970687 1.17637615301724 0.0426036992995968
ENSG00000125812 -0.192779082654775 0.644076865978023 -0.285642156441212 0.476426997997848
ENSG00000125814 -0.890827880280667 6.18061651301388e-05 0.596410386186134 0.0125121409679463
ENSG00000125818 0.654004598441724 0.000180415301466932 -0.0772125970045314 0.737393981597067
ENSG00000125821 0.446723965347828 0.182525530731786 -0.657984961875996 0.0554827156927271
ENSG00000125826 0.29782791414958 0.288286415355115 0.263884959406063 0.3723132150526
ENSG00000125827 0.211812285099788 0.45751827285408 0.339030938260101 0.216700540700917
ENSG00000125835 0.277548033864382 0.505300119310191 -0.523760004800084 0.183453552484731
ENSG00000125841 0.68830714109432 6.48448486418562e-05 -0.104385717108183 0.635626512615593
ENSG00000125843 0.581004829291881 0.0328452355171622 -0.449703564300473 0.129422695452074
ENSG00000125844 0.702766114615977 0.000117413021387856 -0.00734874574854441 0.979452077288542
ENSG00000125845 0.422140081792378 0.162219718994033 -0.825515202986216 0.00422605164639435
ENSG00000125846 0.058285670133006 0.821720150379555 0.392841964547884 0.0633953519003063
ENSG00000125848 -0.0855578573474014 0.820139936885428 -0.687078345825689 0.0237766177522696
ENSG00000125850 0.229612812373358 0.735585327037832 -0.445211260280447 0.470176053675051
ENSG00000125863 0.0282729635793609 0.882915946483237 -0.0484767945527428 0.791908094999119
ENSG00000125864 -0.270171774866122 0.549361837230669 -1.80530708604566 1.13099790007532e-07
ENSG00000125868 0.253001276064607 0.308057699660758 -0.701168831244528 0.00245301468410223
ENSG00000125870 -0.156855009122381 0.683418963121811 -0.687412671367034 0.0409196822947811
ENSG00000125871 -0.140113202190472 0.398229647623526 -0.02104088838628 0.920219062122603
ENSG00000125872 0.777865944814459 0.006013963087167 -0.390056393876724 0.229185964498984
ENSG00000125875 0.459931809291945 0.000447288944011534 -0.0204241158945948 0.911781244281396
ENSG00000125877 0.0808626191393001 0.756377349451458 -0.222023601013529 0.349673631449216
ENSG00000125885 -0.163149443554098 0.541534964191798 0.204751626974465 0.434025493065608
ENSG00000125895 0.295895727763456 0.66403364539702 0.0611058143409377 0.942596252177606
ENSG00000125898 0.424846206444203 0.124023760546598 -0.337569285927307 0.275181098212119
ENSG00000125901 0.194057937449777 0.604806776891542 -0.206706721723193 0.581736404452906
ENSG00000125912 0.584670920548087 0.0177213083778504 -0.461586758097254 0.0857664239681261
ENSG00000125944 0.439363493514186 0.00456325247802781 -0.351422263416275 0.0374653015713362
ENSG00000125945 0.129518756526434 0.496659981871674 -0.17291734844941 0.3574938040965
ENSG00000125952 0.261004470315797 0.136172362986805 -0.148789120765433 0.437629001637754
ENSG00000125962 0.246894515451998 0.249794900501673 -0.183275784781418 0.431977172511158
ENSG00000125966 0.806131770374644 0.00389001628982534 -0.321906041415593 0.295159262819457
ENSG00000125967 0.136369244988135 0.615714246020634 0.080972361776854 0.781395034052646
ENSG00000125968 -0.386009958235553 0.321748312221134 -0.24931696091879 0.555406412924047
ENSG00000125970 0.593224001968425 0.00630752156272345 -0.207135667468849 0.415818281815043
ENSG00000125971 0.386598184993184 0.258964042964435 -0.523282022114137 0.131007433285366
ENSG00000125977 0.354566010239789 0.186486193529967 -0.339408003740012 0.225506558803481
ENSG00000125991 0.11184428888793 0.725667901896814 -0.476212066250954 0.0817150538853335
ENSG00000125995 -0.995659254860764 0.00954734002033754 -0.454044551085216 0.300094613990259
ENSG00000126001 0.726810030795908 0.0549444859938111 0.576950740734344 0.15475909995483
ENSG00000126003 0.452226327411544 0.138185318607788 0.204839129545855 0.552898013139276
ENSG00000126005 0.336821155266449 0.206351323559039 -0.127913618374469 0.684669957563653
ENSG00000126012 -0.0598727061377013 0.854296677422263 0.313102620199216 0.247293510859736
ENSG00000126016 0.561579589893452 0.0301706988170481 -0.17562752080162 0.550557966998555
ENSG00000126062 0.680044452477825 4.93311110371314e-05 -0.476277973746349 0.00903480921010104
ENSG00000126067 0.364448111157562 0.111125984011099 -0.328566392483706 0.179748498168082
ENSG00000126070 -0.0433764335447666 0.889294866946211 0.389290476037465 0.115798205367063
ENSG00000126088 0.537741409430239 0.0798676633594613 -0.519867738874109 0.115891370493201
ENSG00000126091 -0.0989825683079693 0.790765389656388 0.0841966551108363 0.823856558475973
ENSG00000126106 0.138986854368912 0.779389254462133 -0.170152065304149 0.744503247707995
ENSG00000126107 0.527955559284793 0.00769315063276415 -0.113776177517269 0.636451466910409
ENSG00000126214 -0.0156384199481899 0.947780950619299 0.376430026386716 0.0504204361601807
ENSG00000126215 0.448314917423104 0.0917972071902647 0.310369540625787 0.295570045885249
ENSG00000126216 0.194442868676739 0.451188786881358 0.312473120560519 0.209223918341703
ENSG00000126217 0.253224942329157 0.373054316620534 0.0648156403181372 0.850198144915521
ENSG00000126218 -0.0695835908236104 0.864857652476374 -0.483283264836457 0.146334287299454
ENSG00000126226 -0.232095189726654 0.224252827955165 0.00920196832757016 0.973374557379953
ENSG00000126243 0.586443668087022 0.0181281828586641 -0.232545325531041 0.410495110034407
ENSG00000126246 -0.0392952748927903 0.935141165243991 0.0983368429357834 0.85049223278764
ENSG00000126247 0.584588746491031 0.0393081955093569 -0.639462590830219 0.0334359272329054
ENSG00000126249 0.19976364107793 0.596725570510514 -0.00967382106063509 0.985826659044657
ENSG00000126254 0.833884230392908 0.0016562501851211 -0.548413768250634 0.0613236847655108
ENSG00000126261 0.286981419269378 0.0432323471685102 -0.230808122273842 0.132907030970289
ENSG00000126351 0.432602347758569 0.086855249242327 0.0309050519035661 0.928647930009938
ENSG00000126368 0.359129044291257 0.256129976100315 0.173585359991545 0.619991347517624
ENSG00000126391 -0.255323803303005 0.365660478602497 -0.318509263140353 0.257610228900289
ENSG00000126432 0.328171401549836 0.387143071816903 -0.70611340876063 0.0536564123446738
ENSG00000126453 0.187618776223307 0.496271389618026 -0.181797916875559 0.522995051917844
ENSG00000126456 0.52412020640328 0.0314785690200725 -0.373576446961336 0.161468303339532
ENSG00000126457 0.529238311044467 0.102339805997755 -0.600104313702348 0.0777509281284249
ENSG00000126458 0.592151562708687 0.232330979874987 -0.355186831798938 0.534258731144474
ENSG00000126460 0.294236654411046 0.193869769115221 -0.342674804813053 0.14320224057035
ENSG00000126461 0.768976081446069 7.16021740985224e-05 -0.260021428286771 0.241146389360766
ENSG00000126464 0.160956578917793 0.786909172739162 0.161544096456306 0.77251687488231
ENSG00000126522 0.322195380639403 0.203403695807092 0.457153695061534 0.0756521677902752
ENSG00000126524 0.107878400141062 0.699359988684812 0.222095320002411 0.388402703068732
ENSG00000126550 -1.19725180201686 0.00764283555084409 1.15077255253455 0.00740697651232327
ENSG00000126562 0.0663106274457571 0.868999580785578 -0.821749322292509 0.00707098668113829
ENSG00000126581 0.225377177523508 0.160548186931726 -0.0385427417555186 0.854038679290623
ENSG00000126602 0.827288753058415 6.27891342866013e-05 -0.720933015189428 0.000845048078784901
ENSG00000126603 0.495109629172041 0.0864475180910942 -0.178353996572582 0.589378081478404
ENSG00000126653 -0.310383292919555 0.244932159173553 0.472010533793319 0.0787109367588073
ENSG00000126698 0.211017168822331 0.430677861367221 -0.494124912224217 0.0555986710719547
ENSG00000126709 0.0853946337919381 0.921549165843612 0.478324144419086 0.531153392919186
ENSG00000126746 0.272666385502429 0.0290985783000934 -0.0746030732212967 0.616940578061255
ENSG00000126749 -0.0624993379608776 0.850126146077 -0.385127413435039 0.160410787583221
ENSG00000126756 -0.797509059043054 0.00205991358973783 -0.528396682788384 0.0721476685618557
ENSG00000126759 -0.406629585867616 0.54803510175605 0.377928732672308 0.579534268818793
ENSG00000126767 0.566013196872686 0.000870574284714575 -0.480320947534165 0.00774343277016715
ENSG00000126768 0.153447511243017 0.710367712558772 -0.528094987318148 0.149365882394552
ENSG00000126773 -0.130509983133647 0.501214493931637 -0.0392937473346099 0.862567306694792
ENSG00000126775 -0.172196385919795 0.471880327273102 0.0420245444530496 0.881011176728621
ENSG00000126777 -0.151731468477418 0.368979058650412 -0.00431182941345957 0.986369510928441
ENSG00000126787 0.150524854624423 0.6640920114196 -0.226277995207775 0.495594196444678
ENSG00000126790 -0.447987869694247 0.0575495718506737 0.0212533175417256 0.951417087955894
ENSG00000126803 1.02525606345736 0.00387281580590283 -0.142341536156176 0.758165449378618
ENSG00000126804 0.0115208158413532 0.961651814411809 0.112458866718739 0.606492905587507
ENSG00000126814 -0.0634162728950227 0.760013307483055 -0.127431337709911 0.508136234161118
ENSG00000126821 0.294166957787625 0.302586116127582 -0.094297751093828 0.776772696845017
ENSG00000126822 -0.0752514107046871 0.883932762899234 0.203701521434454 0.662459628804284
ENSG00000126856 -0.530517953597122 0.10911966034319 0.415582586528146 0.263814932641892
ENSG00000126858 -0.208626555223865 0.311427923864982 -0.0549748673158295 0.825728943642255
ENSG00000126870 0.196963943386487 0.458732884261122 0.55542248245634 0.024410747934601
ENSG00000126878 0.88418450286879 0.000203891089766361 -0.777963926884037 0.00204278996145682
ENSG00000126883 0.364574124678087 0.225104142033195 0.232470764047504 0.476358884327539
ENSG00000126903 0.53948443028319 0.00133936033904855 -0.212939424854134 0.273406929966031
ENSG00000126934 0.68957843273763 0.00519092108740734 -0.63883560891356 0.0164776747364561
ENSG00000126945 0.439031337046051 0.00335653404120827 -0.242334215562476 0.145739091096801
ENSG00000126953 -0.306720164360739 0.360446885859588 0.143096860277141 0.706089024158972
ENSG00000126970 0.396377338255623 0.0571940703478312 -0.380154350171407 0.0806241167185012
ENSG00000127022 0.29061969618004 0.063963089538424 -0.337379921964427 0.0410259677868084
ENSG00000127054 0.448328292001138 0.00878217401819651 -0.156458957337521 0.438489804050342
ENSG00000127080 0.452970093298553 0.183299787678312 0.498746298096957 0.151603267803775
ENSG00000127081 -0.481621350188056 0.102066706610062 0.247920799608066 0.436607261913531
ENSG00000127084 0.376034370592168 0.0702016900486243 -0.393808477409934 0.0695267823479725
ENSG00000127125 0.109423661838615 0.663793337448426 -0.265025824439339 0.247179993068097
ENSG00000127184 -1.28304444690713 3.71325954791275e-05 -0.424145703850587 0.236152344295515
ENSG00000127191 0.710319956580257 0.0048131101300132 0.31194370871842 0.280542424784226
ENSG00000127220 0.829339035735185 0.000943503022839672 -0.506477960508213 0.0742032523309339
ENSG00000127241 -1.09118095416118 0.0497899488859676 -1.92985079832364 9.62506180759293e-06
ENSG00000127311 -0.905321396059972 0.000831202830969081 0.525963329671317 0.0778462425384126
ENSG00000127314 0.0628963008117638 0.821126558531401 -0.5161864983725 0.0216459315461186
ENSG00000127324 -0.580109458542712 0.142411367240164 0.979051497133646 0.0185221198346546
ENSG00000127325 0.045679083817455 0.941278603627391 0.281843766567565 0.570628104484735
ENSG00000127328 -0.164637495143015 0.376994920396602 0.0658960241321528 0.760680474194563
ENSG00000127334 0.0555659642659395 0.822857268463382 0.329603842424974 0.106618695038514
ENSG00000127337 -0.186019344726052 0.631721702305794 -0.350359612152118 0.344019850502367
ENSG00000127399 0.714242255774773 0.00949877802225235 -0.303921196053509 0.338024751534698
ENSG00000127415 -0.325251202121571 0.628081950494238 -0.136218011469479 0.860188001364898
ENSG00000127418 0.652130912459105 0.0186240937400982 -0.52880568831275 0.0752335123562943
ENSG00000127419 -0.0433123287141909 0.868706315511748 0.395697286000656 0.0597621361770156
ENSG00000127423 0.0510412760555456 0.909704173486271 -0.290939061342415 0.458298306783226
ENSG00000127445 0.260823104372547 0.496894026051452 -0.455039954735575 0.218784041444861
ENSG00000127452 0.0679098290310879 0.786236908689276 -0.189357004617493 0.4056390661235
ENSG00000127463 0.256078738039576 0.125201204388709 -0.0999204288034683 0.603264581047937
ENSG00000127481 0.290202385377604 0.368898477424546 0.117786742583399 0.749364920384588
ENSG00000127483 0.0637308453875959 0.73580277171693 -0.108968312717531 0.534322107284572
ENSG00000127507 -0.726723265328378 0.0938026337469832 0.356315185187102 0.491102666121905
ENSG00000127511 0.275303258520164 0.102143630786749 0.17004119074607 0.349508685793781
ENSG00000127526 0.165239505541042 0.599714070033806 0.131725783150981 0.685660800764861
ENSG00000127527 0.444660186690166 0.00129108075030946 -0.222523847965166 0.147862424989903
ENSG00000127528 0.0249855803171241 0.96605078746509 -0.668325032370589 0.17598919955879
ENSG00000127533 -1.00414626695452 0.0501203283237255 1.1062867837871 0.0328778211299347
ENSG00000127540 -0.95849298962315 0.0209609642456334 -0.920870186017366 0.040460186496389
ENSG00000127554 -0.141627945585408 0.642490232461289 -0.192446649321885 0.515371985801869
ENSG00000127561 0.351880543839704 0.569899685568783 -0.760254142870172 0.185948706262756
ENSG00000127564 0.213564438776288 0.603620774859841 -0.0497900048018195 0.920127727860203
ENSG00000127580 0.397769162448923 0.116018134114002 -0.414781663115596 0.127047177547214
ENSG00000127585 0.559127947595567 0.0991415532055725 -0.36787400242617 0.327178636204002
ENSG00000127586 -0.131136126745616 0.787427247745094 0.351468004992399 0.425555476893002
ENSG00000127603 0.333820774487789 0.383002724861724 0.32370139300364 0.408960997840763
ENSG00000127616 0.925476169523515 4.14025889957522e-05 -0.268614417245799 0.305100964315573
ENSG00000127663 0.513716046928766 0.0743296540418307 0.0430803135796191 0.911966140711199
ENSG00000127666 0.542740824686087 0.000733422043598621 -0.133336711272322 0.531638532313358
ENSG00000127720 -0.206821173085316 0.603592533343149 -0.180464289897154 0.66029086429041
ENSG00000127774 -0.304027777654561 0.566242671338427 -0.521690568621157 0.310751986856684
ENSG00000127804 0.235808370808977 0.242618365601122 0.0217206305899816 0.934752036261362
ENSG00000127824 0.832753291137669 0.00926459045116742 0.570518577741384 0.107400615391601
ENSG00000127831 0.862192679359033 8.04009671697327e-06 -0.302728797478525 0.169228477382299
ENSG00000127837 0.798720277914162 0.000173511551178153 -0.417675045431614 0.0793451542270609
ENSG00000127838 0.0810052156190312 0.828123790051921 0.740557572438798 0.0140600616794485
ENSG00000127863 -0.124307067498252 0.688059097959495 -0.00369453648392964 0.992592252431552
ENSG00000127870 0.177544154941475 0.381592685031333 -0.0445907835102555 0.857606805894531
ENSG00000127884 0.64868071417185 0.0132271080467188 -0.37660330454698 0.193592180466838
ENSG00000127914 -0.629119123924626 0.00655045355587046 0.683162911286339 0.0043693648324183
ENSG00000127922 -0.223403473656856 0.44529009456776 0.271726584647359 0.357450527244887
ENSG00000127928 -0.883944088140839 0.0259284521162537 0.628602243896504 0.17752945623799
ENSG00000127946 1.08703970757128 0.00253570917691076 -0.353828987794993 0.413523652589892
ENSG00000127947 -0.219419111076137 0.257380083918241 0.428642919620555 0.0239271239433389
ENSG00000127948 0.166119511618892 0.390812696717773 0.461385747426722 0.0107939671828292
ENSG00000127952 0.480139411412546 0.125477457055405 0.0144489036698649 0.975497329195598
ENSG00000127954 -0.889461925905329 0.0826974818901802 0.844329790534738 0.0892367694472326
ENSG00000127957 -0.340493510021391 0.216117469867613 0.770063003960436 0.00403516607216644
ENSG00000127980 -0.447593393026554 0.0147181930573563 0.706797842769714 6.92082634499397e-05
ENSG00000127989 -0.551667876165884 0.027175438078131 0.96775379939072 6.77400612038335e-05
ENSG00000127990 -0.515804812755224 0.0563830914110976 0.25371485674166 0.399358975111524
ENSG00000127993 -0.252772646494739 0.175983191987921 0.118767761041993 0.583261837493232
ENSG00000127995 -0.629010007090428 0.00557853282020004 0.593869298225748 0.0134364185469907
ENSG00000128000 -0.574085319814236 0.0747623925960195 0.399710041666798 0.250786281569256
ENSG00000128011 0.703091891441019 0.00492258198780828 -0.141882242458231 0.643934993558481
ENSG00000128016 0.172919162389549 0.60836655651028 -0.398249326253647 0.19871794284753
ENSG00000128039 0.00428814225728534 0.987839065356038 -0.633178170855564 0.00362063941777583
ENSG00000128045 -0.118771479651313 0.835162706904001 -1.42159816648966 0.00105843366337873
ENSG00000128050 0.179673014031734 0.494450874963036 -0.409684277100632 0.0974019900107825
ENSG00000128059 -0.112767015979915 0.623149537048018 -0.125994485405755 0.584422856590775
ENSG00000128159 0.0513616488498264 0.850758574517104 0.0789890748059459 0.762351863207198
ENSG00000128165 0.447167041184082 0.240780509609194 -0.304544747352018 0.473292109522643
ENSG00000128185 0.259035165750599 0.48389398045369 -0.588516309022023 0.0977507197280617
ENSG00000128191 -0.00602820883025238 0.977684339703262 0.139990782278864 0.457457911622319
ENSG00000128228 0.507365452963552 0.234740122288991 -0.500444494362025 0.267116712384956
ENSG00000128242 0.390591704431424 0.0810115160997504 -0.358214009601994 0.140514974021027
[truncated: 809,558 more chars]
